# Supplementary material for: π covalency in the halogen bond
Source: Nat Commun. 2020 Jul 3;11:3310. doi: 10.1038/s41467-020-17122-7 (PMC7335087; doi:10.1038/s41467-020-17122-7)
Supplement: Supplementary file 3 — Supplementary Data 1 [file 41467_2020_17122_MOESM3_ESM.xlsx]

## Sheet: Dye-I
Supplementary Data 1: DFT optimized molecular coordinates
π covalency in the halogen bond
Kellett et al.
Dye-I•+ optimized geometry
E(M06-2X)	-2249.27	Hartrees
C	-10.0999	-0.452786	-0.345515
C	-8.61598	-0.357512	-0.30184
O	-10.7319	-1.38448	0.095776
O	-10.6572	0.611956	-0.930529
C	-7.99597	0.797954	-0.873522
N	-7.48069	1.7295	-1.33386
C	-7.91512	-1.36864	0.276466
C	-6.5019	-1.53313	0.449938
S	-5.26239	-0.426041	-0.07077
C	-5.94288	-2.63825	1.07682
C	-4.53945	-2.59506	1.13821
C	-4.00919	-1.45388	0.555324
C	-2.60285	-1.08522	0.439955
C	-2.2003	0.082839	-0.243293
C	-1.60917	-1.90577	1.01972
C	-0.867967	0.426764	-0.343211
H	-2.93543	0.729091	-0.725784
C	-0.272746	-1.58197	0.916744
H	-1.88931	-2.79968	1.57568
C	0.116038	-0.40669	0.234282
H	-0.573471	1.31387	-0.903623
H	0.479435	-2.20698	1.39763
N	1.46196	-0.07206	0.129189
C	2.4489	-1.07927	0.041932
C	3.66349	-0.919009	0.727967
C	2.21484	-2.22059	-0.742094
C	4.63631	-1.9054	0.640345
H	3.83148	-0.036723	1.34668
C	3.19228	-3.20231	-0.833364
H	1.2845	-2.32153	-1.30252
C	4.39675	-3.04202	-0.139736
H	5.57343	-1.79165	1.18459
H	3.02049	-4.08151	-1.45393
C	1.86086	1.28371	0.104432
C	2.87335	1.6918	-0.778123
C	1.24926	2.20521	0.969064
C	3.26527	3.02313	-0.802614
H	3.32903	0.973158	-1.46039
C	1.64907	3.53486	0.948406
H	0.487891	1.8723	1.67565
C	2.65286	3.93796	0.061369
H	4.03827	3.3478	-1.49865
H	1.18959	4.24947	1.63082
I	5.87324	-4.52549	-0.279259
I	3.25809	5.94545	0.029804
H	-8.51619	-2.19139	0.676045
H	-11.6264	0.485955	-0.929549
H	-6.55431	-3.44852	1.47397
H	-3.93276	-3.37656	1.59158

## Sheet: Dye-F+Cl
Supplementary Data 1: DFT optimized molecular coordinates
π covalency in the halogen bond
Kellett et al.
Dye-F•+···Cl- optimized geometry
E(M06-2X)	-2318.05	Hartrees
C	-8.82279	0.390127	-0.016101
C	-7.33751	0.361263	-0.079337
O	-9.49841	-0.495099	0.455883
O	-9.32985	1.51051	-0.540749
C	-6.66451	1.47764	-0.668178
N	-6.10716	2.37658	-1.14422
C	-6.68475	-0.719563	0.425408
C	-5.28234	-1.00284	0.498032
S	-3.99157	0.024332	-0.062935
C	-4.7759	-2.17165	1.04846
C	-3.37149	-2.24064	1.01935
C	-2.78948	-1.12242	0.443787
C	-1.36544	-0.858064	0.249405
C	-0.918434	0.252959	-0.49504
C	-0.40508	-1.72518	0.813113
C	0.429636	0.498019	-0.670643
H	-1.63109	0.93062	-0.967796
C	0.945552	-1.50055	0.634549
H	-0.71889	-2.57408	1.41941
C	1.37774	-0.382262	-0.109392
H	0.758746	1.34295	-1.27557
H	1.67711	-2.15821	1.10416
N	2.74194	-0.14576	-0.289097
C	3.64159	-1.22336	-0.425953
C	4.908	-1.14461	0.181275
C	3.26554	-2.35367	-1.17466
C	5.79416	-2.20322	0.046287
H	5.18938	-0.273399	0.782043
C	4.15391	-3.40914	-1.31239
H	2.29481	-2.38661	-1.67036
C	5.39746	-3.30974	-0.696462
H	6.77693	-2.18436	0.51764
H	3.9038	-4.29302	-1.89855
C	3.23183	1.17645	-0.333799
C	4.24122	1.51186	-1.25365
C	2.71083	2.14058	0.547618
C	4.72311	2.81109	-1.29875
H	4.62154	0.761396	-1.94715
C	3.19529	3.43922	0.507122
H	1.95473	1.8599	1.28159
C	4.18893	3.74439	-0.41657
H	5.49345	3.10956	-2.00918
H	2.82841	4.20636	1.1884
H	-7.32429	-1.50209	0.845437
H	-10.303	1.4676	-0.462946
H	-5.4248	-2.94728	1.45536
H	-2.80132	-3.08623	1.39983
F	4.65807	5.00408	-0.457963
F	6.25848	-4.33482	-0.829322
Cl	6.45769	1.3503	2.28009

## Sheet: Dye-Br+Cl XB
Supplementary Data 1: DFT optimized molecular coordinates
π covalency in the halogen bond
Kellett et al.
Dye-Br•+···Cl- halogen bonding optimized geometry
E(M06-2X)	-7266.76	Hartrees
C	-9.74255	0.951381	-0.164436
C	-8.2683	0.752254	-0.167637
O	-10.5414	0.096828	0.141693
O	-10.084	2.18798	-0.5392
C	-7.44087	1.85144	-0.560119
N	-6.75989	2.73515	-0.877082
C	-7.77165	-0.457595	0.203029
C	-6.41422	-0.909802	0.291828
S	-4.99114	0.024677	-0.074564
C	-6.07001	-2.19043	0.702208
C	-4.68254	-2.41619	0.72527
C	-3.95088	-1.30799	0.325426
C	-2.50132	-1.1802	0.230157
C	-1.66461	-2.15984	0.811218
C	-1.90283	-0.086527	-0.432615
C	-0.291719	-2.05391	0.738697
H	-2.096	-2.99827	1.3565
C	-0.531311	0.039204	-0.503524
H	-2.5167	0.667702	-0.927443
C	0.294839	-0.944632	0.086246
H	0.338913	-2.79628	1.22776
H	-0.08591	0.869228	-1.05132
N	1.67704	-0.817641	0.027738
C	2.28309	0.456927	0.029074
C	3.39821	0.695928	-0.791651
C	1.77791	1.47021	0.861102
C	3.99539	1.9474	-0.789102
H	3.77461	-0.089098	-1.44855
C	2.38221	2.71894	0.866268
H	0.936736	1.26724	1.52508
C	3.48618	2.95403	0.039646
H	4.84934	2.14199	-1.43771
H	2.00303	3.50145	1.52338
C	2.50167	-1.96796	-0.023355
C	3.6723	-2.01089	0.747937
C	2.14709	-3.04204	-0.852433
C	4.4851	-3.13528	0.699194
H	3.93045	-1.17713	1.40184
C	2.96304	-4.16453	-0.907044
H	1.25229	-2.98667	-1.47368
C	4.12153	-4.19939	-0.128738
H	5.38715	-3.18122	1.3085
H	2.70221	-4.99598	-1.56116
Br	4.31017	4.65562	0.046805
Br	5.23478	-5.73065	-0.202385
H	-8.51684	-1.20911	0.481377
H	-11.0583	2.25754	-0.512501
H	-6.82155	-2.93195	0.972839
H	-4.2315	-3.36521	1.00957
Cl	5.81561	7.69958	0.067615

## Sheet: Dye-I+Cl XB
Supplementary Data 1: DFT optimized molecular coordinates
π covalency in the halogen bond
Kellett et al.
Dye-I•+···Cl- halogen bonding optimized geometry
E(M06-2X)	-2709.64	Hartrees
C	-10.3147	0.598271	-0.184022
C	-8.83362	0.465397	-0.183592
O	-11.0746	-0.281475	0.149413
O	-10.7126	1.80587	-0.596576
C	-8.05535	1.58775	-0.60894
N	-7.41295	2.49048	-0.951954
C	-8.28395	-0.711056	0.219401
C	-6.90913	-1.10317	0.316146
S	-5.52527	-0.120026	-0.076117
C	-6.51152	-2.35805	0.755458
C	-5.11546	-2.52596	0.779588
C	-4.43113	-1.39875	0.35298
C	-2.98554	-1.21512	0.254686
C	-2.1145	-2.14632	0.860888
C	-2.42872	-0.117551	-0.434539
C	-0.745187	-1.99118	0.784193
H	-2.5153	-2.98634	1.4268
C	-1.06085	0.056123	-0.510857
H	-3.07019	0.602643	-0.945045
C	-0.201625	-0.881211	0.101361
H	-0.086808	-2.69766	1.28963
H	-0.645761	0.88944	-1.07765
N	1.18069	-0.709448	0.034713
C	1.74295	0.582036	0.034507
C	2.85946	0.85291	-0.776266
C	1.19443	1.58581	0.85237
C	3.41298	2.12465	-0.776556
H	3.26682	0.075287	-1.42362
C	1.75951	2.85295	0.853395
H	0.352672	1.35923	1.50808
C	2.86577	3.12559	0.037858
H	4.26621	2.34123	-1.41952
H	1.34665	3.62636	1.50128
C	2.03551	-1.83433	-0.016972
C	3.21727	-1.83869	0.740296
C	1.69737	-2.93132	-0.824668
C	4.05276	-2.94688	0.700776
H	3.46185	-0.989523	1.37965
C	2.53951	-4.0346	-0.869821
H	0.793751	-2.90585	-1.43518
C	3.70979	-4.0391	-0.103471
H	4.96049	-2.96301	1.30341
H	2.28892	-4.88218	-1.50723
H	-8.99587	-1.48567	0.520755
H	-11.689	1.83015	-0.570927
H	-7.23148	-3.12311	1.04591
H	-4.62412	-3.44794	1.08546
I	3.71673	5.05183	0.039302
I	4.97087	-5.71502	-0.158153
Cl	5.02534	8.03616	0.041644

## Sheet: Dye-Br+Cl pi-anion
Supplementary Data 1: DFT optimized molecular coordinates
π covalency in the halogen bond
Kellett et al.
Dye-Br•+···Cl- π-anion optimized geometry
E(M06-2X)	-7266.77	Hartrees
C	-9.81804	0.034971	-0.088403
C	-8.33098	0.044629	-0.132183
O	-10.4759	-0.874123	0.362101
O	-10.3462	1.14945	-0.603861
C	-7.67899	1.18487	-0.698905
N	-7.13814	2.10305	-1.15668
C	-7.6577	-1.02488	0.368389
C	-6.24849	-1.2715	0.456731
S	-4.97937	-0.204677	-0.075513
C	-5.71951	-2.4327	1.00381
C	-4.31475	-2.46392	0.995805
C	-3.7535	-1.32375	0.439439
C	-2.3377	-1.01965	0.275137
C	-1.90618	0.129233	-0.424015
C	-1.36244	-1.88298	0.824865
C	-0.564931	0.417031	-0.562508
H	-2.62793	0.802895	-0.888578
C	-0.017797	-1.61573	0.683881
H	-1.66392	-2.76196	1.3932
C	0.401092	-0.45427	-0.007291
H	-0.249924	1.28887	-1.13542
H	0.720155	-2.26998	1.1475
N	1.75362	-0.1716	-0.137997
C	2.70229	-1.21862	-0.227021
C	3.91777	-1.10339	0.463681
C	2.42288	-2.34404	-1.01759
C	4.8506	-2.12841	0.375016
H	4.12985	-0.229578	1.08882
C	3.35963	-3.36447	-1.11105
H	1.49021	-2.4055	-1.57981
C	4.56195	-3.24654	-0.410056
H	5.79006	-2.05454	0.922899
H	3.15719	-4.23452	-1.73499
C	2.20676	1.16663	-0.186777
C	3.23468	1.51631	-1.07626
C	1.63297	2.12814	0.659778
C	3.67279	2.83155	-1.13569
H	3.66762	0.766862	-1.73944
C	2.07348	3.44337	0.603397
H	0.867291	1.83985	1.38088
C	3.08313	3.78227	-0.299407
H	4.4578	3.11237	-1.83712
H	1.64066	4.19058	1.26798
H	-8.28109	-1.82918	0.771147
H	-11.319	1.08033	-0.541409
H	-6.35336	-3.22901	1.39397
H	-3.72822	-3.29705	1.37869
Br	3.66774	5.5815	-0.398757
Br	5.83929	-4.64091	-0.533996
Cl	5.23772	1.47978	2.64273

## Sheet: Dye-I+Cl pi-anion
Supplementary Data 1: DFT optimized molecular coordinates
π covalency in the halogen bond
Kellett et al.
Dye-I•+···Cl- π-anion optimized geometry
E(M06-2X)	-2709.64	Hartrees
C	-10.3724	-0.258509	-0.16031
C	-8.88636	-0.208109	-0.180651
O	-11.0131	-1.17053	0.309071
O	-10.9229	0.823162	-0.720891
C	-8.25685	0.928018	-0.779713
N	-7.73404	1.84343	-1.26347
C	-8.19191	-1.2394	0.369874
C	-6.77888	-1.44492	0.488003
S	-5.52785	-0.36908	-0.071628
C	-6.22816	-2.56866	1.08798
C	-4.8222	-2.56475	1.09778
C	-4.28257	-1.43581	0.501805
C	-2.8695	-1.10528	0.338304
C	-2.45658	0.01595	-0.411256
C	-1.8836	-1.91706	0.940186
C	-1.1181	0.32479	-0.553389
H	-3.18798	0.651879	-0.91251
C	-0.541746	-1.62698	0.797648
H	-2.17251	-2.77329	1.54857
C	-0.143364	-0.49771	0.049974
H	-0.8149	1.17584	-1.16305
H	0.206652	-2.24077	1.29876
N	1.21098	-0.193954	-0.089358
C	2.17218	-1.22497	-0.161775
C	3.40494	-1.06432	0.492535
C	1.89239	-2.39057	-0.895155
C	4.35192	-2.07703	0.418594
H	3.61498	-0.165858	1.08211
C	2.84564	-3.3963	-0.97199
H	0.94594	-2.49203	-1.42774
C	4.07034	-3.23557	-0.313135
H	5.30307	-1.96432	0.939115
H	2.64048	-4.29447	-1.55407
C	1.63719	1.14944	-0.151039
C	2.66948	1.50978	-1.03337
C	1.03822	2.11036	0.680698
C	3.09904	2.82803	-1.08467
H	3.11304	0.763006	-1.69282
C	1.47485	3.427	0.631798
H	0.263108	1.81655	1.38953
C	2.50316	3.77934	-0.249006
H	3.89089	3.11376	-1.77651
H	1.02937	4.17034	1.29242
H	-8.80013	-2.04466	0.793615
H	-11.8943	0.726633	-0.674244
H	-6.84689	-3.36458	1.50251
H	-4.22026	-3.36688	1.52062
I	3.17998	5.7625	-0.301478
I	5.51144	-4.7555	-0.42972
Cl	4.70098	1.59736	2.63525

## Sheet: iodoaniline+Cl XB
Supplementary Data 1: DFT optimized molecular coordinates
π covalency in the halogen bond
Kellett et al.
[p-iodoaniline]•+···Cl- halogen bonding optimized geometry
E(M06-2X)	-1042.72	Hartrees
C	-0.89266	-0.0001101	2.0109e-05
C	-1.59693	1.23157	2.0109e-05
C	-2.96702	1.24019	4.9743e-05
C	-3.68587	0.00018997	1.0054e-05
C	-2.9673	-1.23996	3.0163e-05
C	-1.5972	-1.23163	1.0054e-05
H	-1.0435	2.17079	1.0054e-05
H	-3.52894	2.17544	6.9851e-05
H	-3.52939	-2.17511	4.0217e-05
H	-1.04399	-2.17096	0
I	1.18859	-0.0002498	-3.016e-05
N	-5.01133	0.00036989	-1.005e-05
H	-5.53531	0.87526	-0.0001699
H	-5.53558	-0.87435	0.00017992
Cl	4.38487	0.00047996	4.9743e-05
