# Supplementary material for: π covalency in the halogen bond
Source: Nat Commun. 2020 Jul 3;11:3310. doi: 10.1038/s41467-020-17122-7 (PMC7335087; doi:10.1038/s41467-020-17122-7)
Supplement: Supplementary file 4 — Source Data [file 41467_2020_17122_MOESM4_ESM.xlsx]

## Sheet: Fig2-4+SuppFig5_DyeI+Cl
Data in this tab is used in Figures 2-4 and Supplemental Figure 5							BP86	*TD200											M06-L	*TD200											O3LYP												B3LYP
Functional	correction factor
BP86	75.82
M06-L	64.25
O3LYP	66.86
B3LYP	55.15
PBE0	50.45
M06	51.72
BHandHLYP	21.54
M06-2X	26.04
				Experimental DyeI···Cl- XAS			calculated XAS at BP86		normalization factor:		0.039								calculated XAS at M06-L		normalization factor:		0.056								calculated XAS at O3LYP		normalization factor:		0.039								calculated XAS at B3LYP		normalization factor:		0.0295
							TD200 spectrum				TD25 spectrum				Transitions				TD200 spectrum				TD25 spectrum				Transitions				TD100 spectrum				TD25 spectrum				Transitions				TD100 spectrum				TD25 spectrum
				eV	Intensity		uncorrected eV	raw intensity	corrected eV	corrected intensity	uncorrected eV	raw intensity	corrected eV	corrected intensity	uncorrected eV	oscillator strength	corrected eV		uncorrected eV	raw intensity	corrected eV	corrected intensity	uncorrected eV	raw intensity	corrected eV	corrected intensity	uncorrected eV	oscillator strength	corrected eV		uncorrected eV	raw intensity	corrected eV	corrected intensity	uncorrected eV	raw intensity	corrected eV	corrected intensity	uncorrected eV	oscillator strength	corrected eV		uncorrected eV	raw intensity	corrected eV	corrected intensity	uncorrected eV	raw intensity	corrected eV
				2778	-3.47e-05		2720	0	2795.82	0	2740	0.0757901	2815.82	0.00295581	2742.01	1.2502	2817.83		2720	0	2784.25	0	2740	0	2804.25	0	2753.13	0.590044	2817.38		2740	0	2806.86	0	2740	0	2806.86	0	2751.7	0.435874	2818.56		2740	0	2795.15	0	2740	0	2795.15
				2780	-0.001499		2720.03	0	2795.85	0	2740.03	0.0831111	2815.85	0.00324133	2742.98	0.00443446	2818.8		2720.03	0	2784.28	0	2740.03	0	2804.28	0	2754.22	0.00294909	2818.47		2740.03	0	2806.89	0	2740.03	0	2806.89	0	2752.99	0.00345202	2819.85		2740.03	0	2795.18	0	2740.03	0	2795.18
				2781	0.0006532		2720.07	0	2795.89	0	2740.07	0.0909989	2815.89	0.00354896	2743.01	0.0054599	2818.83		2720.07	0	2784.32	0	2740.07	0	2804.32	0	2754.26	0.00390479	2818.51		2740.07	0	2806.93	0	2740.07	0	2806.93	0	2753.04	0.00491406	2819.9		2740.07	0	2795.22	0	2740.07	0	2795.22
				2782	0.0007133		2720.1	0	2795.92	0	2740.1	0.099482	2815.92	0.0038798	2744.47	0.0133708	2820.29		2720.1	0	2784.35	0	2740.1	0	2804.35	0	2755.78	0.0113856	2820.03		2740.1	0	2806.96	0	2740.1	0	2806.96	0	2754.6	0.0288249	2821.46		2740.1	0	2795.25	0	2740.1	0	2795.25
				2783	-0.0007445		2720.13	0	2795.95	0	2740.13	0.108588	2815.95	0.00423495	2744.56	0.0121522	2820.38		2720.13	0	2784.38	0	2740.13	0	2804.38	0	2755.94	0.0189523	2820.19		2740.13	0	2806.99	0	2740.13	0	2806.99	0	2754.66	0.0437683	2821.52		2740.13	0	2795.28	0	2740.13	0	2795.28
				2784	8.635e-05		2720.17	0	2795.99	0	2740.17	0.118346	2815.99	0.00461549	2744.59	0.0130298	2820.41		2720.17	0	2784.42	0	2740.17	0	2804.42	0	2755.9	0.010472	2820.15		2740.17	0	2807.03	0	2740.17	0	2807.03	0	2754.7	0.0244763	2821.56		2740.17	0	2795.32	0	2740.17	0	2795.32
				2785	0.002283		2720.2	0	2796.02	0	2740.2	0.128782	2816.02	0.00502248	2744.69	0.0414976	2820.51		2720.2	0	2784.45	0	2740.2	0	2804.45	0	2756.01	0.025228	2820.26		2740.2	0	2807.06	0	2740.2	0	2807.06	0	2754.74	0.0187687	2821.6		2740.2	0	2795.35	0	2740.2	0	2795.35
				2786	-0.0006772		2720.23	0	2796.05	0	2740.23	0.139922	2816.05	0.00545694	2744.65	0.00718009	2820.47		2720.23	0	2784.48	0	2740.23	0	2804.48	0	2755.99	0.00550518	2820.24		2740.23	0	2807.09	0	2740.23	0	2807.09	0	2754.75	0.0102964	2821.61		2740.23	0	2795.38	0	2740.23	0	2795.38
				2787	0.00127		2720.27	0	2796.09	0	2740.27	0.151791	2816.09	0.00591986	2744.79	0.0513271	2820.61		2720.27	0	2784.52	0	2740.27	0	2804.52	0	2756.14	0.043642	2820.39		2740.27	0	2807.13	0	2740.27	0	2807.13	0	2754.81	0.063255	2821.67		2740.27	0	2795.42	0	2740.27	0	2795.42
				2788	0.001548		2720.3	0	2796.12	0	2740.3	0.164414	2816.12	0.00641216	2744.54	0.000264464	2820.36		2720.3	0	2784.55	0	2740.3	0	2804.55	0	2756.34	0.00142314	2820.59		2740.3	0	2807.16	0	2740.3	0	2807.16	0	2754.73	0.0302848	2821.59		2740.3	0	2795.45	0	2740.3	0	2795.45
				2789	0.001709		2720.33	0	2796.15	0	2740.33	0.177813	2816.15	0.00693471	2744.55	0.00036168	2820.37		2720.33	0	2784.58	0	2740.33	0	2804.58	0	2756.61	0.00909172	2820.86		2740.33	0	2807.19	0	2740.33	0	2807.19	0	2754.95	0.00560266	2821.81		2740.33	0	2795.48	0	2740.33	0	2795.48
				2790	-0.0003734		2720.37	0	2796.19	0	2740.37	0.192008	2816.19	0.00748829	2745.02	0.00275207	2820.84		2720.37	0	2784.62	0	2740.37	0	2804.62	0	2756.13	0.00072102	2820.38		2740.37	0	2807.23	0	2740.37	0	2807.23	0	2755.64	0.568179	2822.5		2740.37	0	2795.52	0	2740.37	0	2795.52
				2791	-0.002548		2720.4	0	2796.22	0	2740.4	0.207016	2816.22	0.00807362	2745.27	0.0148482	2821.09		2720.4	0	2784.65	0	2740.4	0	2804.65	0	2756.4	0.000741621	2820.65		2740.4	0	2807.26	0	2740.4	0	2807.26	0	2755.88	0.120489	2822.74		2740.4	0	2795.55	0	2740.4	0	2795.55
				2792	-0.0007658		2720.43	0	2796.25	0	2740.43	0.222854	2816.25	0.0086913	2745.09	0.00186088	2820.91		2720.43	0	2784.68	0	2740.43	0	2804.68	0	2756.45	0.00169301	2820.7		2740.43	0	2807.29	0	2740.43	0	2807.29	0	2755.14	0.00112778	2822		2740.43	0	2795.58	0	2740.43	0	2795.58
				2793	0.0002451		2720.47	0	2796.29	0	2740.47	0.239534	2816.29	0.00934183	2745.34	0.019169	2821.16		2720.47	0	2784.72	0	2740.47	0	2804.72	0	2756.71	0.011369	2820.96		2740.47	0	2807.33	0	2740.47	0	2807.33	0	2755.94	4.25497	2822.8		2740.47	0	2795.62	0	2740.47	0	2795.62
				2794	-0.001592		2720.5	0	2796.32	0	2740.5	0.257067	2816.32	0.0100256	2745.55	0.0639476	2821.37		2720.5	0	2784.75	0	2740.5	0	2804.75	0	2756.88	0.0423901	2821.13		2740.5	0	2807.36	0	2740.5	0	2807.36	0	2755.67	1.14268	2822.53		2740.5	0	2795.65	0	2740.5	0	2795.65
				2795	-0.001287		2720.53	0	2796.35	0	2740.53	0.275458	2816.35	0.0107429	2745.67	0.0978523	2821.49		2720.53	0	2784.78	0	2740.53	0	2804.78	0	2757.04	0.0639793	2821.29		2740.53	0	2807.39	0	2740.53	0	2807.39	0	2755.36	0.262012	2822.22		2740.53	0	2795.68	0	2740.53	0	2795.68
				2796	0.001053		2720.57	0	2796.39	0	2740.57	0.29471	2816.39	0.0114937	2746.25	1.4247	2822.07		2720.57	0	2784.82	0	2740.57	0	2804.82	0	2757.65	1.92153	2821.9		2740.57	0	2807.43	0	2740.57	0	2807.43	0	2755.61	0.092662	2822.47		2740.57	0	2795.72	0	2740.57	0	2795.72
				2797	0.001203		2720.6	0	2796.42	0	2740.6	0.314823	2816.42	0.0122781	2746.31	5.48215	2822.13		2720.6	0	2784.85	0	2740.6	0	2804.85	0	2757.72	4.10754	2821.97		2740.6	0	2807.46	0	2740.6	0	2807.46	0	2755.75	0.0589827	2822.61		2740.6	0	2795.75	0	2740.6	0	2795.75
				2798	-0.001164		2720.63	0	2796.45	0	2740.63	0.335791	2816.45	0.0130958	2745.25	0.0694417	2821.07		2720.63	0	2784.88	0	2740.63	0	2804.88	0	2756.71	0.0274128	2820.96		2740.63	0	2807.49	0	2740.63	0	2807.49	0	2755.48	0.000955439	2822.34		2740.63	0	2795.78	0	2740.63	0	2795.78
				2799	-0.0004353		2720.67	0	2796.49	0	2740.67	0.357604	2816.49	0.0139466	2745.37	0.301303	2821.19		2720.67	0	2784.92	0	2740.67	0	2804.92	0	2756.79	0.139501	2821.04		2740.67	0	2807.53	0	2740.67	0	2807.53	0	2755.49	0.00127602	2822.35		2740.67	0	2795.82	0	2740.67	0	2795.82
				2800	0.0004368		2720.7	0	2796.52	0	2740.7	0.380248	2816.52	0.0148297	2745.4	0.0015678	2821.22		2720.7	0	2784.95	0	2740.7	0	2804.95	0	2756.91	0.00219569	2821.16		2740.7	0	2807.56	0	2740.7	0	2807.56	0	2757	0.00024792	2823.86		2740.7	0	2795.85	0	2740.7	0	2795.85
				2801	-0.0005428		2720.73	0	2796.55	0	2740.73	0.403704	2816.55	0.0157444	2745.41	0.00163535	2821.23		2720.73	0	2784.98	0	2740.73	0	2804.98	0	2756.89	0.00135184	2821.14		2740.73	0	2807.59	0	2740.73	0	2807.59	0	2756.97	0.0785497	2823.83		2740.73	0	2795.88	0	2740.73	0	2795.88
				2802	-0.001594		2720.77	0	2796.59	0	2740.77	0.427947	2816.59	0.0166899	2746.06	0.0111791	2821.88		2720.77	0	2785.02	0	2740.77	0	2805.02	0	2757.44	0.0101004	2821.69		2740.77	0	2807.63	0	2740.77	0	2807.63	0	2756.29	0.00946886	2823.15		2740.77	0	2795.92	0	2740.77	0	2795.92
				2803	-0.001106		2720.8	0	2796.62	0	2740.8	0.452947	2816.62	0.0176649	2746.17	0.013163	2821.99		2720.8	0	2785.05	0	2740.8	0	2805.05	0	2757.6	0.0120485	2821.85		2740.8	0	2807.66	0	2740.8	0	2807.66	0	2756.36	0.184094	2823.22		2740.8	0	2795.95	0	2740.8	0	2795.95
				2804	-0.001277		2720.83	0	2796.65	0	2740.83	0.478671	2816.65	0.0186682	2746.3	0.00505419	2822.12		2720.83	0	2785.08	0	2740.83	0	2805.08	0	2757.67	0.0155638	2821.92		2740.83	0	2807.69	0	2740.83	0	2807.69	0	2755.7	0.00503587	2822.56		2740.83	0	2795.98	0	2740.83	0	2795.98
				2805	-0.0008248		2720.87	0	2796.69	0	2740.87	0.505077	2816.69	0.019698	2746.31	0.00598529	2822.13		2720.87	0	2785.12	0	2740.87	0	2805.12	0	2757.68	0.0264081	2821.93		2740.87	0	2807.73	0	2740.87	0	2807.73	0	2755.65	0.00277797	2822.51		2740.87	0	2796.02	0	2740.87	0	2796.02
				2806	-0.0009162		2720.9	0	2796.72	0	2740.9	0.53212	2816.72	0.0207527	2746.4	0.00337436	2822.22		2720.9	0	2785.15	0	2740.9	0	2805.15	0	2758.1	0.0270716	2822.35		2740.9	0	2807.76	0	2740.9	0	2807.76	0	2756.26	0.0419532	2823.12		2740.9	0	2796.05	0	2740.9	0	2796.05
				2807	-0.0007106		2720.93	0	2796.75	0	2740.93	0.559748	2816.75	0.0218302	2746.39	0.00411961	2822.21		2720.93	0	2785.18	0	2740.93	0	2805.18	0	2758.1	0.123842	2822.35		2740.93	0	2807.79	0	2740.93	0	2807.79	0	2756.51	0.00321309	2823.37		2740.93	0	2796.08	0	2740.93	0	2796.08
				2808	0.0004686		2720.97	0	2796.79	0	2740.97	0.587905	2816.79	0.0229283	2747.2	0.00432556	2823.02		2720.97	0	2785.22	0	2740.97	0	2805.22	0	2757.67	0.00190683	2821.92		2740.97	0	2807.83	0	2740.97	0	2807.83	0	2756.52	0.322322	2823.38		2740.97	0	2796.12	0	2740.97	0	2796.12
				2809	-0.0004548		2721	0	2796.82	0	2741	0.616529	2816.82	0.0240446	2747.16	0.0346705	2822.98		2721	0	2785.25	0	2741	0	2805.25	0	2757.68	0.00214939	2821.93		2741	0	2807.86	0	2741	0	2807.86	0	2756.34	0.031243	2823.2		2741	0	2796.15	0	2741	0	2796.15
				2810	-0.0004314		2721.03	0	2796.85	0	2741.03	0.645552	2816.85	0.0251765	2747.63	0.00104253	2823.45		2721.03	0	2785.28	0	2741.03	0	2805.28	0	2758.62	0.00448424	2822.87		2741.03	0	2807.89	0	2741.03	0	2807.89	0	2756.61	0.00982824	2823.47		2741.03	0	2796.18	0	2741.03	0	2796.18
				2811	0.001839		2721.07	0	2796.89	0	2741.07	0.674902	2816.89	0.0263212	2747.67	0.0514992	2823.49		2721.07	0	2785.32	0	2741.07	0	2805.32	0	2758.6	0.0554445	2822.85		2741.07	0	2807.93	0	2741.07	0	2807.93	0	2756.62	0.0111994	2823.48		2741.07	0	2796.22	0	2741.07	0	2796.22
				2812	0.002786		2721.1	0	2796.92	0	2741.1	0.704502	2816.92	0.0274756	2746.81	0.00358638	2822.63		2721.1	0	2785.35	0	2741.1	0	2805.35	0	2758.33	0.00119827	2822.58		2741.1	0	2807.96	0	2741.1	0	2807.96	0	2756.96	0.0737673	2823.82		2741.1	0	2796.25	0	2741.1	0	2796.25
				2813	0.004816		2721.13	0	2796.95	0	2741.13	0.734269	2816.95	0.0286365	2747.01	0.0024589	2822.83		2721.13	0	2785.38	0	2741.13	0	2805.38	0	2758.34	0.00487009	2822.59		2741.13	0	2807.99	0	2741.13	0	2807.99	0	2756.89	0.869894	2823.75		2741.13	0	2796.28	0	2741.13	0	2796.28
				2814	0.004932		2721.17	0	2796.99	0	2741.17	0.764117	2816.99	0.0298005	2746.96	0.00290508	2822.78		2721.17	0	2785.42	0	2741.17	0	2805.42	0	2758.47	0.000901315	2822.72		2741.17	0	2808.03	0	2741.17	0	2808.03	0	2756.77	0.121962	2823.63		2741.17	0	2796.32	0	2741.17	0	2796.32
				2814.1	0.005741		2721.2	0	2797.02	0	2741.2	0.793956	2817.02	0.0309643	2746.75	0.00616532	2822.57		2721.2	0	2785.45	0	2741.2	0	2805.45	0	2758.48	0.00343561	2822.73		2741.2	0	2808.06	0	2741.2	0	2808.06	0	2756.82	0.619187	2823.68		2741.2	0	2796.35	0	2741.2	0	2796.35
				2814.3	0.006421		2721.23	0	2797.05	0	2741.23	0.823692	2817.05	0.032124	2747.47	0.00840177	2823.29		2721.23	0	2785.48	0	2741.23	0	2805.48	0	2758.68	0.00298482	2822.93		2741.23	0	2808.09	0	2741.23	0	2808.09	0	2756.96	0.100483	2823.82		2741.23	0	2796.38	0	2741.23	0	2796.38
				2814.4	0.007287		2721.27	0	2797.09	0	2741.27	0.853229	2817.09	0.0332759	2747.45	0.284028	2823.27		2721.27	0	2785.52	0	2741.27	0	2805.52	0	2758.72	0.0213652	2822.97		2741.27	0	2808.13	0	2741.27	0	2808.13	0	2756.97	0.162385	2823.83		2741.27	0	2796.42	0	2741.27	0	2796.42
				2814.6	0.006593		2721.3	0	2797.12	0	2741.3	0.882467	2817.12	0.0344162	2747.43	0.0430333	2823.25		2721.3	0	2785.55	0	2741.3	0	2805.55	0	2758.23	0.00802962	2822.48		2741.3	0	2808.16	0	2741.3	0	2808.16	0	2757.23	0.0514869	2824.09		2741.3	0	2796.45	0	2741.3	0	2796.45
				2814.7	0.009571		2721.33	0	2797.15	0	2741.33	0.911305	2817.15	0.0355409	2747.44	0.122142	2823.26		2721.33	0	2785.58	0	2741.33	0	2805.58	0	2758.31	0.0104731	2822.56		2741.33	0	2808.19	0	2741.33	0	2808.19	0	2757.23	0.90091	2824.09		2741.33	0	2796.48	0	2741.33	0	2796.48
				2814.9	0.008031		2721.37	0	2797.19	0	2741.37	0.93964	2817.19	0.036646	2747.46	0.0178986	2823.28		2721.37	0	2785.62	0	2741.37	0	2805.62	0	2758.62	0.00549787	2822.87		2741.37	0	2808.23	0	2741.37	0	2808.23	0	2756.94	0.0376575	2823.8		2741.37	0	2796.52	0	2741.37	0	2796.52
				2815	0.01022		2721.4	0	2797.22	0	2741.4	0.967368	2817.22	0.0377274	2747.47	0.0433244	2823.29		2721.4	0	2785.65	0	2741.4	0	2805.65	0	2758.61	0.00718922	2822.86		2741.4	0	2808.26	0	2741.4	0	2808.26	0	2756.95	0.0651716	2823.81		2741.4	0	2796.55	0	2741.4	0	2796.55
				2815.2	0.008584		2721.43	0	2797.25	0	2741.43	0.994386	2817.25	0.038781	2747.49	0.0163489	2823.31		2721.43	0	2785.68	0	2741.43	0	2805.68	0	2758.98	0.0557428	2823.23		2741.43	0	2808.29	0	2741.43	0	2808.29	0	2757.04	0.0608956	2823.9		2741.43	0	2796.58	0	2741.43	0	2796.58
				2815.3	0.01035		2721.47	0	2797.29	0	2741.47	1.02059	2817.29	0.039803	2747.51	0.0254385	2823.33		2721.47	0	2785.72	0	2741.47	0	2805.72	0	2758.97	0.164784	2823.22		2741.47	0	2808.33	0	2741.47	0	2808.33	0	2757.06	0.0692613	2823.92		2741.47	0	2796.62	0	2741.47	0	2796.62
				2815.5	0.01413		2721.5	0	2797.32	0	2741.5	1.04588	2817.32	0.0407892	2747.77	0.0705076	2823.59		2721.5	0	2785.75	0	2741.5	0	2805.75	0	2758.64	0.026114	2822.89		2741.5	0	2808.36	0	2741.5	0	2808.36	0	2757.48	0.120603	2824.34		2741.5	0	2796.65	0	2741.5	0	2796.65
				2815.6	0.01566		2721.53	0	2797.35	0	2741.53	1.07015	2817.35	0.0417357	2747.79	0.496383	2823.61		2721.53	0	2785.78	0	2741.53	0	2805.78	0	2758.62	0.0207486	2822.87		2741.53	0	2808.39	0	2741.53	0	2808.39	0	2757.46	1.0476	2824.32		2741.53	0	2796.68	0	2741.53	0	2796.68
				2815.8	0.01575		2721.57	0	2797.39	0	2741.57	1.0933	2817.39	0.0426387	2747.79	0.0548767	2823.61		2721.57	0	2785.82	0	2741.57	0	2805.82	0	2758.84	0.0130139	2823.09		2741.57	0	2808.43	0	2741.57	0	2808.43	0	2757.45	0.306477	2824.31		2741.57	0	2796.72	0	2741.57	0	2796.72
				2815.9	0.0196		2721.6	0	2797.42	0	2741.6	1.11524	2817.42	0.0434944	2747.81	0.111712	2823.63		2721.6	0	2785.85	0	2741.6	0	2805.85	0	2758.84	0.0178404	2823.09		2741.6	0	2808.46	0	2741.6	0	2808.46	0	2757.45	0.990602	2824.31		2741.6	0	2796.75	0	2741.6	0	2796.75
				2816.1	0.02063		2721.63	0	2797.45	0	2741.63	1.13588	2817.45	0.0442993	2747.86	0.0976763	2823.68		2721.63	0	2785.88	0	2741.63	0	2805.88	0	2758.9	0.00827274	2823.15		2741.63	0	2808.49	0	2741.63	0	2808.49	0	2757.13	0.197582	2823.99		2741.63	0	2796.78	0	2741.63	0	2796.78
				2816.2	0.0274		2721.67	0	2797.49	0	2741.67	1.15513	2817.49	0.0450501	2747.86	0.112611	2823.68		2721.67	0	2785.92	0	2741.67	0	2805.92	0	2758.9	0.104164	2823.15		2741.67	0	2808.53	0	2741.67	0	2808.53	0	2757.39	0.508759	2824.25		2741.67	0	2796.82	0	2741.67	0	2796.82
				2816.4	0.02951		2721.7	0	2797.52	0	2741.7	1.17291	2817.52	0.0457434	2747.93	0.0487288	2823.75		2721.7	0	2785.95	0	2741.7	0	2805.95	0	2758.82	0.00410126	2823.07		2741.7	0	2808.56	0	2741.7	0	2808.56	0	2757.75	0.677075	2824.61		2741.7	0	2796.85	0	2741.7	0	2796.85
				2816.5	0.03642		2721.73	0	2797.55	0	2741.73	1.18914	2817.55	0.0463763	2747.94	0.0525879	2823.76		2721.73	0	2785.98	0	2741.73	0	2805.98	0	2758.82	0.00998491	2823.07		2741.73	0	2808.59	0	2741.73	0	2808.59	0	2757.69	1.7176	2824.55		2741.73	0	2796.88	0	2741.73	0	2796.88
				2816.7	0.04458		2721.77	0	2797.59	0	2741.77	1.20375	2817.59	0.0469461	2747.93	0.102547	2823.75		2721.77	0	2786.02	0	2741.77	0	2806.02	0	2759.02	0.00581362	2823.27		2741.77	0	2808.63	0	2741.77	0	2808.63	0	2757.81	0.145823	2824.67		2741.77	0	2796.92	0	2741.77	0	2796.92
				2816.8	0.0528		2721.8	0	2797.62	0	2741.8	1.21668	2817.62	0.0474503	2747.92	0.456643	2823.74		2721.8	0	2786.05	0	2741.8	0	2806.05	0	2759.03	0.23663	2823.28		2741.8	0	2808.66	0	2741.8	0	2808.66	0	2757.81	2.51737	2824.67		2741.8	0	2796.95	0	2741.8	0	2796.95
				2817	0.06391		2721.83	0	2797.65	0	2741.83	1.22786	2817.65	0.0478867	2747.95	0.0572883	2823.77		2721.83	0	2786.08	0	2741.83	0	2806.08	0	2758.99	0.00455048	2823.24		2741.83	0	2808.69	0	2741.83	0	2808.69	0	2757.48	0.142007	2824.34		2741.83	0	2796.98	0	2741.83	0	2796.98
				2817.1	0.07463		2721.87	0	2797.69	0	2741.87	1.23727	2817.69	0.0482534	2747.94	0.12065	2823.76		2721.87	0	2786.12	0	2741.87	0	2806.12	0	2758.99	0.00414591	2823.24		2741.87	0	2808.73	0	2741.87	0	2808.73	0	2757.46	0.251186	2824.32		2741.87	0	2797.02	0	2741.87	0	2797.02
				2817.3	0.09079		2721.9	0	2797.72	0	2741.9	1.24484	2817.72	0.0485488	2748.35	0.0738708	2824.17		2721.9	0	2786.15	0	2741.9	0	2806.15	0	2759.44	0.0361814	2823.69		2741.9	0	2808.76	0	2741.9	0	2808.76	0	2757.52	0.227149	2824.38		2741.9	0	2797.05	0	2741.9	0	2797.05
				2817.4	0.1111		2721.93	0	2797.75	0	2741.93	1.25056	2817.75	0.0487717	2748.39	2.16769	2824.21		2721.93	0	2786.18	0	2741.93	0	2806.18	0	2759.43	0.367579	2823.68		2741.93	0	2808.79	0	2741.93	0	2808.79	0	2757.46	0.440696	2824.32		2741.93	0	2797.08	0	2741.93	0	2797.08
				2817.6	0.1365		2721.97	0	2797.79	0	2741.97	1.25439	2817.79	0.0489211	2748.45	0.14284	2824.27		2721.97	0	2786.22	0	2741.97	0	2806.22	0	2759.4	0.0240542	2823.65		2741.97	0	2808.83	0	2741.97	0	2808.83	0	2758	0.0295553	2824.86		2741.97	0	2797.12	0	2741.97	0	2797.12
				2817.7	0.1708		2722	0	2797.82	0	2742	1.25632	2817.82	0.0489965	2748.46	1.29784	2824.28		2722	0	2786.25	0	2742	0	2806.25	0	2759.42	0.373369	2823.67		2742	0	2808.86	0	2742	0	2808.86	0	2758.11	4.87513	2824.97		2742	0	2797.15	0	2742	0	2797.15
				2817.9	0.2217		2722.03	0	2797.85	0	2742.03	1.25635	2817.85	0.0489976	2748.48	0.219157	2824.3		2722.03	0	2786.28	0	2742.03	0	2806.28	0	2759.6	0.035144	2823.85		2742.03	0	2808.89	0	2742.03	0	2808.89	0	2758.14	0.0360922	2825		2742.03	0	2797.18	0	2742.03	0	2797.18
				2818	0.2792		2722.07	0	2797.89	0	2742.07	1.25448	2817.89	0.0489246	2748.49	1.00502	2824.31		2722.07	0	2786.32	0	2742.07	0	2806.32	0	2759.61	1.13012	2823.86		2742.07	0	2808.93	0	2742.07	0	2808.93	0	2758.23	5.95742	2825.09		2742.07	0	2797.22	0	2742.07	0	2797.22
				2818.2	0.3399		2722.1	0	2797.92	0	2742.1	1.25071	2817.92	0.0487779	2748.6	0.547101	2824.42		2722.1	0	2786.35	0	2742.1	0	2806.35	0	2759.57	0.191161	2823.82		2742.1	0	2808.96	0	2742.1	0	2808.96	0	2757.8	0.156302	2824.66		2742.1	0	2797.25	0	2742.1	0	2797.25
				2818.3	0.3817		2722.13	0	2797.95	0	2742.13	1.24509	2817.95	0.0485584	2748.6	0.900734	2824.42		2722.13	0	2786.38	0	2742.13	0	2806.38	0	2759.57	0.312076	2823.82		2742.13	0	2808.99	0	2742.13	0	2808.99	0	2757.81	0.415578	2824.67		2742.13	0	2797.28	0	2742.13	0	2797.28
				2818.5	0.405		2722.17	0	2797.99	0	2742.17	1.23762	2817.99	0.0482672	2748.48	0.383152	2824.3		2722.17	0	2786.42	0	2742.17	0	2806.42	0	2759.52	0.106484	2823.77		2742.17	0	2809.03	0	2742.17	0	2809.03	0	2757.92	0.134246	2824.78		2742.17	0	2797.32	0	2742.17	0	2797.32
				2818.6	0.4071		2722.2	0	2798.02	0	2742.2	1.22836	2818.02	0.0479059	2748.5	0.72345	2824.32		2722.2	0	2786.45	0	2742.2	0	2806.45	0	2759.53	0.117307	2823.78		2742.2	0	2809.06	0	2742.2	0	2809.06	0	2757.94	1.08982	2824.8		2742.2	0	2797.35	0	2742.2	0	2797.35
				2818.8	0.3928		2722.23	0	2798.05	0	2742.23	1.21734	2818.05	0.0474764	2748.6	0.450677	2824.42		2722.23	0	2786.48	0	2742.23	0	2806.48	0	2759.74	0.288512	2823.99		2742.23	0	2809.09	0	2742.23	0	2809.09	0	2758.12	0.213992	2824.98		2742.23	0	2797.38	0	2742.23	0	2797.38
				2818.9	0.3651		2722.27	0	2798.09	0	2742.27	1.20463	2818.09	0.0469807	2748.53	0.52549	2824.35		2722.27	0	2786.52	0	2742.27	0	2806.52	0	2759.72	0.555016	2823.97		2742.27	0	2809.13	0	2742.27	0	2809.13	0	2758.14	1.19662	2825		2742.27	0	2797.42	0	2742.27	0	2797.42
				2819.1	0.3409		2722.3	0	2798.12	0	2742.3	1.19029	2818.12	0.0464214	2748.71	0.676963	2824.53		2722.3	0	2786.55	0	2742.3	0	2806.55	0	2759.58	0.112154	2823.83		2742.3	0	2809.16	0	2742.3	0	2809.16	0	2758.05	0.141558	2824.91		2742.3	0	2797.45	0	2742.3	0	2797.45
				2819.2	0.3289		2722.33	0	2798.15	0	2742.33	1.17439	2818.15	0.0458011	2748.84	1.94632	2824.66		2722.33	0	2786.58	0	2742.33	0	2806.58	0	2759.6	0.127593	2823.85		2742.33	0	2809.19	0	2742.33	0	2809.19	0	2758.04	1.438	2824.9		2742.33	0	2797.48	0	2742.33	0	2797.48
				2819.4	0.3211		2722.37	0	2798.19	0	2742.37	1.157	2818.19	0.045123	2748.51	0.386686	2824.33		2722.37	0	2786.62	0	2742.37	0	2806.62	0	2759.87	0.192121	2824.12		2742.37	0	2809.23	0	2742.37	0	2809.23	0	2758.25	0.0706806	2825.11		2742.37	0	2797.52	0	2742.37	0	2797.52
				2819.5	0.3177		2722.4	0	2798.22	0	2742.4	1.13821	2818.22	0.0443902	2748.49	0.533471	2824.31		2722.4	0	2786.65	0	2742.4	0	2806.65	0	2759.9	0.917639	2824.15		2742.4	0	2809.26	0	2742.4	0	2809.26	0	2758.29	2.88034	2825.15		2742.4	0	2797.55	0	2742.4	0	2797.55
				2819.7	0.3213		2722.43	0	2798.25	0	2742.43	1.11811	2818.25	0.0436062	2748.57	0.234652	2824.39		2722.43	0	2786.68	0	2742.43	0	2806.68	0	2759.74	0.188074	2823.99		2742.43	0	2809.29	0	2742.43	0	2809.29	0	2757.96	0.0654865	2824.82		2742.43	0	2797.58	0	2742.43	0	2797.58
				2819.8	0.3289		2722.47	0	2798.29	0	2742.47	1.09679	2818.29	0.0427748	2748.6	0.704716	2824.42		2722.47	0	2786.72	0	2742.47	0	2806.72	0	2759.78	0.320345	2824.03		2742.47	0	2809.33	0	2742.47	0	2809.33	0	2757.96	0.0688067	2824.82		2742.47	0	2797.62	0	2742.47	0	2797.62
				2820	0.3381		2722.5	0	2798.32	0	2742.5	1.07436	2818.32	0.0418999	2748.68	0.23966	2824.5		2722.5	0	2786.75	0	2742.5	0	2806.75	0	2759.74	0.22185	2823.99		2742.5	0	2809.36	0	2742.5	0	2809.36	0	2758.21	0.10232	2825.07		2742.5	0	2797.65	0	2742.5	0	2797.65
				2820.1	0.3535		2722.53	0	2798.35	0	2742.53	1.05091	2818.35	0.0409853	2748.7	0.41033	2824.52		2722.53	0	2786.78	0	2742.53	0	2806.78	0	2759.71	0.291537	2823.96		2742.53	0	2809.39	0	2742.53	0	2809.39	0	2758.23	1.59316	2825.09		2742.53	0	2797.68	0	2742.53	0	2797.68
				2820.3	0.3674		2722.57	0	2798.39	0	2742.57	1.02655	2818.39	0.0400354	2748.82	0.107751	2824.64		2722.57	0	2786.82	0	2742.57	0	2806.82	0	2760	0.0604533	2824.25		2742.57	0	2809.43	0	2742.57	0	2809.43	0	2758.37	0.192679	2825.23		2742.57	0	2797.72	0	2742.57	0	2797.72
				2820.4	0.3885		2722.6	0	2798.42	0	2742.6	1.00139	2818.42	0.0390544	2748.83	1.85249	2824.65		2722.6	0	2786.85	0	2742.6	0	2806.85	0	2760.03	1.22054	2824.28		2742.6	0	2809.46	0	2742.6	0	2809.46	0	2758.39	2.33132	2825.25		2742.6	0	2797.75	0	2742.6	0	2797.75
				2820.6	0.4126		2722.63	0	2798.45	0	2742.63	0.975553	2818.45	0.0380466	2749.09	0.000261499	2824.91		2722.63	0	2786.88	0	2742.63	0	2806.88	0	2760.14	0.176754	2824.39		2742.63	0	2809.49	0	2742.63	0	2809.49	0	2758.24	0.0914866	2825.1		2742.63	0	2797.78	0	2742.63	0	2797.78
				2820.7	0.4331		2722.67	0	2798.49	0	2742.67	0.949138	2818.49	0.0370164	2749.07	3.63914	2824.89		2722.67	0	2786.92	0	2742.67	0	2806.92	0	2760.16	1.735	2824.41		2742.67	0	2809.53	0	2742.67	0	2809.53	0	2758.25	0.335475	2825.11		2742.67	0	2797.82	0	2742.67	0	2797.82
				2820.9	0.4489		2722.7	0	2798.52	0	2742.7	0.922264	2818.52	0.0359683	2748.95	0.246561	2824.77		2722.7	0	2786.95	0	2742.7	0	2806.95	0	2760.12	0.0556462	2824.37		2742.7	0	2809.56	0	2742.7	0	2809.56	0	2758.15	0.0263036	2825.01		2742.7	0	2797.85	0	2742.7	0	2797.85
				2821	0.482		2722.73	0	2798.55	0	2742.73	0.895045	2818.55	0.0349068	2748.99	2.44885	2824.81		2722.73	0	2786.98	0	2742.73	0	2806.98	0	2760.11	1.34551	2824.36		2742.73	0	2809.59	0	2742.73	0	2809.59	0	2758.16	0.580487	2825.02		2742.73	0	2797.88	0	2742.73	0	2797.88
				2821.2	0.4951		2722.77	0	2798.59	0	2742.77	0.867595	2818.59	0.0338362	2748.85	0.118542	2824.67		2722.77	0	2787.02	0	2742.77	0	2807.02	0	2760.03	0.0788008	2824.28		2742.77	0	2809.63	0	2742.77	0	2809.63	0	2758.46	0.0802279	2825.32		2742.77	0	2797.92	0	2742.77	0	2797.92
				2821.3	0.5248		2722.8	0	2798.62	0	2742.8	0.840028	2818.62	0.0327611	2748.86	0.169445	2824.68		2722.8	0	2787.05	0	2742.8	0	2807.05	0	2760.03	0.198626	2824.28		2742.8	0	2809.66	0	2742.8	0	2809.66	0	2758.46	0.220464	2825.32		2742.8	0	2797.95	0	2742.8	0	2797.95
				2821.5	0.5624		2722.83	0	2798.65	0	2742.83	0.812455	2818.65	0.0316858	2749.05	0.601118	2824.87		2722.83	0	2787.08	0	2742.83	0	2807.08	0	2760.15	0.196308	2824.4		2742.83	0	2809.69	0	2742.83	0	2809.69	0	2758.55	0.192919	2825.41		2742.83	0	2797.98	0	2742.83	0	2797.98
				2821.6	0.6031		2722.87	0	2798.69	0	2742.87	0.784987	2818.69	0.0306145	2748.99	0.531206	2824.81		2722.87	0	2787.12	0	2742.87	0	2807.12	0	2760.15	0.334113	2824.4		2742.87	0	2809.73	0	2742.87	0	2809.73	0	2758.56	0.384372	2825.42		2742.87	0	2798.02	0	2742.87	0	2798.02
				2821.8	0.6397		2722.9	0	2798.72	0	2742.9	0.757733	2818.72	0.0295516	2749	0.379223	2824.82		2722.9	0	2787.15	0	2742.9	0	2807.15	0	2760.18	0.188406	2824.43		2742.9	0	2809.76	0	2742.9	0	2809.76	0	2758.55	0.216385	2825.41		2742.9	0	2798.05	0	2742.9	0	2798.05
				2821.9	0.6709		2722.93	0	2798.75	0	2742.93	0.730797	2818.75	0.0285011	2749.03	0.425762	2824.85		2722.93	0	2787.18	0	2742.93	0	2807.18	0	2760.2	0.57461	2824.45		2742.93	0	2809.79	0	2742.93	0	2809.79	0	2758.55	1.0441	2825.41		2742.93	0	2798.08	0	2742.93	0	2798.08
				2822.1	0.7092		2722.97	0	2798.79	0	2742.97	0.704283	2818.79	0.027467	2749.04	0.280182	2824.86		2722.97	0	2787.22	0	2742.97	0	2807.22	0	2760.26	0.210473	2824.51		2742.97	0	2809.83	0	2742.97	0	2809.83	0	2758.62	0.144477	2825.48		2742.97	0	2798.12	0	2742.97	0	2798.12
				2822.2	0.7458		2723	0	2798.82	0	2743	0.67829	2818.82	0.0264533	2749.19	0.391518	2825.01		2723	0	2787.25	0	2743	0	2807.25	0	2760.25	1.26903	2824.5		2743	0	2809.86	0	2743	0	2809.86	0	2758.66	0.825406	2825.52		2743	0	2798.15	0	2743	0	2798.15
				2822.4	0.795		2723.03	0	2798.85	0	2743.03	0.652916	2818.85	0.0254637	2749.28	2.10456	2825.1		2723.03	0	2787.28	0	2743.03	0	2807.28	0	2760.41	0.0144433	2824.66		2743.03	0	2809.89	0	2743.03	0	2809.89	0	2758.68	0.237914	2825.54		2743.03	0	2798.18	0	2743.03	0	2798.18
				2822.5	0.857		2723.07	0	2798.89	0	2743.07	0.628254	2818.89	0.0245019	2749.42	2.71693	2825.24		2723.07	0	2787.32	0	2743.07	0	2807.32	0	2760.42	2.06193	2824.67		2743.07	0	2809.93	0	2743.07	0	2809.93	0	2758.69	0.622872	2825.55		2743.07	0	2798.22	0	2743.07	0	2798.22
				2822.7	0.9161		2723.1	0	2798.92	0	2743.1	0.604393	2818.92	0.0235713	2749.02	0.586974	2824.84		2723.1	0	2787.35	0	2743.1	0	2807.35	0	2760.21	0.0342652	2824.46		2743.1	0	2809.96	0	2743.1	0	2809.96	0	2758.88	0.175846	2825.74		2743.1	0	2798.25	0	2743.1	0	2798.25
				2822.8	0.9915		2723.13	0	2798.95	0	2743.13	0.581418	2818.95	0.0226753	2749.26	0.11206	2825.08		2723.13	0	2787.38	0	2743.13	0	2807.38	0	2760.22	0.0310555	2824.47		2743.13	0	2809.99	0	2743.13	0	2809.99	0	2758.89	0.650098	2825.75		2743.13	0	2798.28	0	2743.13	0	2798.28
				2823	1.077		2723.17	0	2798.99	0	2743.17	0.559413	2818.99	0.0218171	2749.1	0.192653	2824.92		2723.17	0	2787.42	0	2743.17	0	2807.42	0	2760.29	0.20617	2824.54		2743.17	0	2810.03	0	2743.17	0	2810.03	0	2758.72	0.105498	2825.58		2743.17	0	2798.32	0	2743.17	0	2798.32
				2823.1	1.152		2723.2	0	2799.02	0	2743.2	0.538456	2819.02	0.0209998	2749.22	0.345978	2825.04		2723.2	0	2787.45	0	2743.2	0	2807.45	0	2760.3	0.256015	2824.55		2743.2	0	2810.06	0	2743.2	0	2810.06	0	2758.73	0.18392	2825.59		2743.2	0	2798.35	0	2743.2	0	2798.35
				2823.3	1.219		2723.23	0	2799.05	0	2743.23	0.518623	2819.05	0.0202263	2749.06	0.255058	2824.88		2723.23	0	2787.48	0	2743.23	0	2807.48	0	2760.52	0.28458	2824.77		2743.23	0	2810.09	0	2743.23	0	2810.09	0	2758.84	0.150362	2825.7		2743.23	0	2798.38	0	2743.23	0	2798.38
				2823.4	1.287		2723.27	0	2799.09	0	2743.27	0.499985	2819.09	0.0194994	2749.08	0.318159	2824.9		2723.27	0	2787.52	0	2743.27	0	2807.52	0	2760.52	0.774014	2824.77		2743.27	0	2810.13	0	2743.27	0	2810.13	0	2758.86	0.248528	2825.72		2743.27	0	2798.42	0	2743.27	0	2798.42
				2823.6	1.321		2723.3	0	2799.12	0	2743.3	0.482611	2819.12	0.0188218	2749.25	0.185275	2825.07		2723.3	0	2787.55	0	2743.3	0	2807.55	0	2760.49	0.330398	2824.74		2743.3	0	2810.16	0	2743.3	0	2810.16	0	2758.87	0.162706	2825.73		2743.3	0	2798.45	0	2743.3	0	2798.45
				2823.7	1.356		2723.33	0	2799.15	0	2743.33	0.466567	2819.15	0.0181961	2749.24	0.164569	2825.06		2723.33	0	2787.58	0	2743.33	0	2807.58	0	2760.48	0.280226	2824.73		2743.33	0	2810.19	0	2743.33	0	2810.19	0					2743.33	0	2798.48	0	2743.33	0	2798.48
				2823.9	1.384		2723.37	0	2799.19	0	2743.37	0.451916	2819.19	0.0176247	2749.33	0.27315	2825.15		2723.37	0	2787.62	0	2743.37	0	2807.62	0	2760.59	0.599332	2824.84		2743.37	0	2810.23	0	2743.37	0	2810.23	0					2743.37	0	2798.52	0	2743.37	0	2798.52
				2824	1.399		2723.4	0	2799.22	0	2743.4	0.438719	2819.22	0.0171101	2749.35	0.43549	2825.17		2723.4	0	2787.65	0	2743.4	0	2807.65	0	2760.77	1.13873	2825.02		2743.4	0	2810.26	0	2743.4	0	2810.26	0					2743.4	0	2798.55	0	2743.4	0	2798.55
				2824.2	1.412		2723.43	0	2799.25	0	2743.43	0.427035	2819.25	0.0166544	2749.45	0.819285	2825.27		2723.43	0	2787.68	0	2743.43	0	2807.68	0	2760.65	0.877286	2824.9		2743.43	0	2810.29	0	2743.43	0	2810.29	0					2743.43	0	2798.58	0	2743.43	0	2798.58
				2824.3	1.422		2723.47	0	2799.29	0	2743.47	0.416921	2819.29	0.0162599	2749.46	1.02593	2825.28		2723.47	0	2787.72	0	2743.47	0	2807.72	0	2760.66	0.409102	2824.91		2743.47	0	2810.33	0	2743.47	0	2810.33	0					2743.47	0	2798.62	0	2743.47	0	2798.62
				2824.5	1.461		2723.5	0	2799.32	0	2743.5	0.408433	2819.32	0.0159289	2749.48	0.272511	2825.3		2723.5	0	2787.75	0	2743.5	0	2807.75	0	2760.6	0.543828	2824.85		2743.5	0	2810.36	0	2743.5	0	2810.36	0					2743.5	0	2798.65	0	2743.5	0	2798.65
				2824.6	1.446		2723.53	0	2799.35	0	2743.53	0.401625	2819.35	0.0156634	2749.51	0.313982	2825.33		2723.53	0	2787.78	0	2743.53	0	2807.78	0	2760.65	0.688601	2824.9		2743.53	0	2810.39	0	2743.53	0	2810.39	0					2743.53	0	2798.68	0	2743.53	0	2798.68
				2824.8	1.452		2723.57	0	2799.39	0	2743.57	0.396551	2819.39	0.0154655	2749.36	0.294786	2825.18		2723.57	0	2787.82	0	2743.57	0	2807.82	0	2760.66	0.276783	2824.91		2743.57	0	2810.43	0	2743.57	0	2810.43	0					2743.57	0	2798.72	0	2743.57	0	2798.72
				2824.9	1.432		2723.6	0	2799.42	0	2743.6	0.393266	2819.42	0.0153374	2749.54	0.0941243	2825.36		2723.6	0	2787.85	0	2743.6	0	2807.85	0	2760.72	0.133388	2824.97		2743.6	0	2810.46	0	2743.6	0	2810.46	0					2743.6	0	2798.75	0	2743.6	0	2798.75
				2825.1	1.439		2723.63	0	2799.45	0	2743.63	0.391824	2819.45	0.0152811	2749.4	0.445024	2825.22		2723.63	0	2787.88	0	2743.63	0	2807.88	0	2760.71	0.0757026	2824.96		2743.63	0	2810.49	0	2743.63	0	2810.49	0					2743.63	0	2798.78	0	2743.63	0	2798.78
				2825.2	1.438		2723.67	0	2799.49	0	2743.67	0.39228	2819.49	0.0152989	2749.55	0.118758	2825.37		2723.67	0	2787.92	0	2743.67	0	2807.92	0	2760.64	0.0358868	2824.89		2743.67	0	2810.53	0	2743.67	0	2810.53	0					2743.67	0	2798.82	0	2743.67	0	2798.82
				2825.4	1.447		2723.7	0	2799.52	0	2743.7	0.39469	2819.52	0.0153929	2749.49	0.0582462	2825.31		2723.7	0	2787.95	0	2743.7	0	2807.95	0	2760.65	0.123513	2824.9		2743.7	0	2810.56	0	2743.7	0	2810.56	0					2743.7	0	2798.85	0	2743.7	0	2798.85
				2825.5	1.419		2723.73	0	2799.55	0	2743.73	0.399111	2819.55	0.0155653	2749.5	0.0489195	2825.32		2723.73	0	2787.98	0	2743.73	0	2807.98	0	2760.59	0.0126778	2824.84		2743.73	0	2810.59	0	2743.73	0	2810.59	0					2743.73	0	2798.88	0	2743.73	0	2798.88
				2825.7	1.406		2723.77	0	2799.59	0	2743.77	0.405603	2819.59	0.0158185	2749.46	0.0233857	2825.28		2723.77	0	2788.02	0	2743.77	0	2808.02	0	2760.81	0.365205	2825.06		2743.77	0	2810.63	0	2743.77	0	2810.63	0					2743.77	0	2798.92	0	2743.77	0	2798.92
				2825.8	1.383		2723.8	0	2799.62	0	2743.8	0.414228	2819.62	0.0161549	2749.46	0.0274276	2825.28		2723.8	0	2788.05	0	2743.8	0	2808.05	0	2760.84	0.821774	2825.09		2743.8	0	2810.66	0	2743.8	0	2810.66	0					2743.8	0	2798.95	0	2743.8	0	2798.95
				2826	1.348		2723.83	0	2799.65	0	2743.83	0.425048	2819.65	0.0165769	2749.74	0.216997	2825.56		2723.83	0	2788.08	0	2743.83	0	2808.08	0	2760.77	0.122873	2825.02		2743.83	0	2810.69	0	2743.83	0	2810.69	0					2743.83	0	2798.98	0	2743.83	0	2798.98
				2826.1	1.342		2723.87	0	2799.69	0	2743.87	0.43813	2819.69	0.0170871	2749.75	0.361468	2825.57		2723.87	0	2788.12	0	2743.87	0	2808.12	0	2760.75	0.0797269	2825		2743.87	0	2810.73	0	2743.87	0	2810.73	0					2743.87	0	2799.02	0	2743.87	0	2799.02
				2826.3	1.315		2723.9	0	2799.72	0	2743.9	0.453544	2819.72	0.0176882	2749.55	0.107337	2825.37		2723.9	0	2788.15	0	2743.9	0	2808.15	0	2760.87	0.191339	2825.12		2743.9	0	2810.76	0	2743.9	0	2810.76	0					2743.9	0	2799.05	0	2743.9	0	2799.05
				2826.4	1.278		2723.93	0	2799.75	0	2743.93	0.471362	2819.75	0.0183831	2749.56	0.141695	2825.38		2723.93	0	2788.18	0	2743.93	0	2808.18	0	2760.85	0.235393	2825.1		2743.93	0	2810.79	0	2743.93	0	2810.79	0					2743.93	0	2799.08	0	2743.93	0	2799.08
				2826.6	1.246		2723.97	0	2799.79	0	2743.97	0.49166	2819.79	0.0191747	2749.91	0.627691	2825.73		2723.97	0	2788.22	0	2743.97	0	2808.22	0	2760.84	0.0805103	2825.09		2743.97	0	2810.83	0	2743.97	0	2810.83	0					2743.97	0	2799.12	0	2743.97	0	2799.12
				2826.7	1.216		2724	0	2799.82	0	2744	0.514517	2819.82	0.0200662	2749.99	1.04993	2825.81		2724	0	2788.25	0	2744	0	2808.25	0	2760.84	0.141992	2825.09		2744	0	2810.86	0	2744	0	2810.86	0					2744	0	2799.15	0	2744	0	2799.15
				2826.9	1.185		2724.04	0	2799.86	0	2744.04	0.540014	2819.86	0.0210606	2749.68	0.294286	2825.5		2724.04	0	2788.29	0	2744.04	0	2808.29	0	2761	0.218742	2825.25		2744.04	0	2810.9	0	2744.04	0	2810.9	0					2744.04	0	2799.19	0	2744.04	0	2799.19
				2827	1.164		2724.07	0	2799.89	0	2744.07	0.568238	2819.89	0.0221613	2749.61	0.147525	2825.43		2724.07	0	2788.32	0	2744.07	0	2808.32	0	2761.04	0.404307	2825.29		2744.07	0	2810.93	0	2744.07	0	2810.93	0					2744.07	0	2799.22	0	2744.07	0	2799.22
				2827.2	1.143		2724.1	0	2799.92	0	2744.1	0.599278	2819.92	0.0233718	2749.94	0.214403	2825.76		2724.1	0	2788.35	0	2744.1	0	2808.35	0	2761.14	0.214881	2825.39		2744.1	0	2810.96	0	2744.1	0	2810.96	0					2744.1	0	2799.25	0	2744.1	0	2799.25
				2827.3	1.102		2724.14	0	2799.96	0	2744.14	0.633223	2819.96	0.0246957	2749.95	0.251352	2825.77		2724.14	0	2788.39	0	2744.14	0	2808.39	0	2761.15	0.366181	2825.4		2744.14	0	2811	0	2744.14	0	2811	0					2744.14	0	2799.29	0	2744.14	0	2799.29
				2827.5	1.082		2724.17	0	2799.99	0	2744.17	0.670169	2819.99	0.0261366	2749.91	0.0389662	2825.73		2724.17	0	2788.42	0	2744.17	0	2808.42	0	2761.05	0.132721	2825.3		2744.17	0	2811.03	0	2744.17	0	2811.03	0					2744.17	0	2799.32	0	2744.17	0	2799.32
				2827.6	1.044		2724.2	0	2800.02	0	2744.2	0.710213	2820.02	0.0276983	2749.93	0.231331	2825.75		2724.2	0	2788.45	0	2744.2	0	2808.45	0	2761.08	0.232189	2825.33		2744.2	0	2811.06	0	2744.2	0	2811.06	0					2744.2	0	2799.35	0	2744.2	0	2799.35
				2827.8	1.03		2724.24	0	2800.06	0	2744.24	0.753452	2820.06	0.0293846	2749.85	0.116918	2825.67		2724.24	0	2788.49	0	2744.24	0	2808.49	0	2761.05	0.0850049	2825.3		2744.24	0	2811.1	0	2744.24	0	2811.1	0					2744.24	0	2799.39	0	2744.24	0	2799.39
				2827.9	1.016		2724.27	0	2800.09	0	2744.27	0.799987	2820.09	0.0311995	2750.03	0.213647	2825.85		2724.27	0	2788.52	0	2744.27	0	2808.52	0	2761.07	0.237376	2825.32		2744.27	0	2811.13	0	2744.27	0	2811.13	0					2744.27	0	2799.42	0	2744.27	0	2799.42
				2828.1	0.9979		2724.3	0	2800.12	0	2744.3	0.849917	2820.12	0.0331468	2749.95	0.10695	2825.77		2724.3	0	2788.55	0	2744.3	0	2808.55	0	2760.98	0.275267	2825.23		2744.3	0	2811.16	0	2744.3	0	2811.16	0					2744.3	0	2799.45	0	2744.3	0	2799.45
				2828.2	0.9918		2724.34	0	2800.16	0	2744.34	0.903343	2820.16	0.0352304	2749.96	0.122427	2825.78		2724.34	0	2788.59	0	2744.34	0	2808.59	0	2761.23	0.0921552	2825.48		2744.34	0	2811.2	0	2744.34	0	2811.2	0					2744.34	0	2799.49	0	2744.34	0	2799.49
				2828.4	0.9828		2724.37	0	2800.19	0	2744.37	0.960366	2820.19	0.0374543	2750.02	0.0829734	2825.84		2724.37	0	2788.62	0	2744.37	0	2808.62	0	2761.04	0.290569	2825.29		2744.37	0	2811.23	0	2744.37	0	2811.23	0					2744.37	0	2799.52	0	2744.37	0	2799.52
				2828.5	0.978		2724.4	0	2800.22	0	2744.4	1.02108	2820.22	0.0398223	2749.98	0.0642352	2825.8		2724.4	0	2788.65	0	2744.4	0	2808.65	0	2761.23	0.0854663	2825.48		2744.4	0	2811.26	0	2744.4	0	2811.26	0					2744.4	0	2799.55	0	2744.4	0	2799.55
				2828.7	0.9689		2724.44	0	2800.26	0	2744.44	1.08559	2820.26	0.0423381	2750.3	0.25852	2826.12		2724.44	0	2788.69	0	2744.44	0	2808.69	0	2761.07	0.230554	2825.32		2744.44	0	2811.3	0	2744.44	0	2811.3	0					2744.44	0	2799.59	0	2744.44	0	2799.59
				2828.8	0.9715		2724.47	0	2800.29	0	2744.47	1.15398	2820.29	0.0450053	2750.29	0.381834	2826.11		2724.47	0	2788.72	0	2744.47	0	2808.72	0	2761.04	0.181219	2825.29		2744.47	0	2811.33	0	2744.47	0	2811.33	0					2744.47	0	2799.62	0	2744.47	0	2799.62
				2829	0.9652		2724.5	0	2800.32	0	2744.5	1.22634	2820.32	0.0478275	2749.84	0.0545767	2825.66		2724.5	0	2788.75	0	2744.5	0	2808.75	0	2761.3	0.0616599	2825.55		2744.5	0	2811.36	0	2744.5	0	2811.36	0					2744.5	0	2799.65	0	2744.5	0	2799.65
				2829.1	0.9748		2724.54	0	2800.36	0	2744.54	1.30276	2820.36	0.0508076	2750.46	0.395453	2826.28		2724.54	0	2788.79	0	2744.54	0	2808.79	0	2761.3	0.224004	2825.55		2744.54	0	2811.4	0	2744.54	0	2811.4	0					2744.54	0	2799.69	0	2744.54	0	2799.69
				2829.3	0.9751		2724.57	0	2800.39	0	2744.57	1.3833	2820.39	0.0539488	2750.23	0.263544	2826.05		2724.57	0	2788.82	0	2744.57	0	2808.82	0	2761.49	0.357942	2825.74		2744.57	0	2811.43	0	2744.57	0	2811.43	0					2744.57	0	2799.72	0	2744.57	0	2799.72
				2829.4	0.9915		2724.6	0	2800.42	0	2744.6	1.46804	2820.42	0.0572536	2750.12	0.281545	2825.94		2724.6	0	2788.85	0	2744.6	0	2808.85	0	2761.47	0.50356	2825.72		2744.6	0	2811.46	0	2744.6	0	2811.46	0					2744.6	0	2799.75	0	2744.6	0	2799.75
				2829.6	0.9923		2724.64	0	2800.46	0	2744.64	1.55703	2820.46	0.0607243	2750.03	0.0343018	2825.85		2724.64	0	2788.89	0	2744.64	0	2808.89	0	2761.48	0.471145	2825.73		2744.64	0	2811.5	0	2744.64	0	2811.5	0					2744.64	0	2799.79	0	2744.64	0	2799.79
				2829.7	0.997		2724.67	0	2800.49	0	2744.67	1.65032	2820.49	0.0643626	2750.08	0.0472523	2825.9		2724.67	0	2788.92	0	2744.67	0	2808.92	0	2761.64	0.260063	2825.89		2744.67	0	2811.53	0	2744.67	0	2811.53	0					2744.67	0	2799.82	0	2744.67	0	2799.82
				2829.9	0.9949		2724.7	0	2800.52	0	2744.7	1.74795	2820.52	0.06817	2750.1	0.0401766	2825.92		2724.7	0	2788.95	0	2744.7	0	2808.95	0	2761.9	0.516169	2826.15		2744.7	0	2811.56	0	2744.7	0	2811.56	0					2744.7	0	2799.85	0	2744.7	0	2799.85
				2830	0.9777		2724.74	0	2800.56	0	2744.74	1.84993	2820.56	0.0721471	2750.15	0.147361	2825.97		2724.74	0	2788.99	0	2744.74	0	2808.99	0	2761.78	0.836515	2826.03		2744.74	0	2811.6	0	2744.74	0	2811.6	0					2744.74	0	2799.89	0	2744.74	0	2799.89
				2830.2	0.9782		2724.77	0	2800.59	0	2744.77	1.95626	2820.59	0.0762943	2750.35	0.0865189	2826.17		2724.77	0	2789.02	0	2744.77	0	2809.02	0	2761.41	0.0318767	2825.66		2744.77	0	2811.63	0	2744.77	0	2811.63	0					2744.77	0	2799.92	0	2744.77	0	2799.92
				2830.3	0.9664		2724.8	0	2800.62	0	2744.8	2.06695	2820.62	0.0806111	2750.34	0.0852966	2826.16		2724.8	0	2789.05	0	2744.8	0	2809.05	0	2761.41	0.0308751	2825.66		2744.8	0	2811.66	0	2744.8	0	2811.66	0					2744.8	0	2799.95	0	2744.8	0	2799.95
				2830.5	0.9894		2724.84	0	2800.66	0	2744.84	2.18196	2820.66	0.0850963	2750.1	0.0104033	2825.92		2724.84	0	2789.09	0	2744.84	0	2809.09	0	2761.5	0.0598293	2825.75		2744.84	0	2811.7	0	2744.84	0	2811.7	0					2744.84	0	2799.99	0	2744.84	0	2799.99
				2830.6	0.9641		2724.87	0	2800.69	0	2744.87	2.30123	2820.69	0.0897481	2750.09	0.0137499	2825.91		2724.87	0	2789.12	0	2744.87	0	2809.12	0	2761.62	0.213501	2825.87		2744.87	0	2811.73	0	2744.87	0	2811.73	0					2744.87	0	2800.02	0	2744.87	0	2800.02
				2830.8	0.9657		2724.9	0	2800.72	0	2744.9	2.42471	2820.72	0.0945639	2750.2	0.0160018	2826.02		2724.9	0	2789.15	0	2744.9	0	2809.15	0	2761.41	0.0305001	2825.66		2744.9	0	2811.76	0	2744.9	0	2811.76	0					2744.9	0	2800.05	0	2744.9	0	2800.05
				2830.9	0.9502		2724.94	0	2800.76	0	2744.94	2.55231	2820.76	0.09954	2750.21	0.0175007	2826.03		2724.94	0	2789.19	0	2744.94	0	2809.19	0	2761.44	0.0418923	2825.69		2744.94	0	2811.8	0	2744.94	0	2811.8	0					2744.94	0	2800.09	0	2744.94	0	2800.09
				2831.1	0.9591		2724.97	0	2800.79	0	2744.97	2.6839	2820.79	0.104672	2750.15	0.0048833	2825.97		2724.97	0	2789.22	0	2744.97	0	2809.22	0	2761.6	0.177338	2825.85		2744.97	0	2811.83	0	2744.97	0	2811.83	0					2744.97	0	2800.12	0	2744.97	0	2800.12
				2831.2	0.954		2725	0	2800.82	0	2745	2.81935	2820.82	0.109955	2750.16	0.00461268	2825.98		2725	0	2789.25	0	2745	0	2809.25	0	2761.48	0.0193986	2825.73		2745	0	2811.86	0	2745	0	2811.86	0					2745	0	2800.15	0	2745	0	2800.15
				2831.4	0.9576		2725.04	0	2800.86	0	2745.04	2.9585	2820.86	0.115382	2750.36	0.0312202	2826.18		2725.04	0	2789.29	0	2745.04	0	2809.29	0	2761.55	0.148268	2825.8		2745.04	0	2811.9	0	2745.04	0	2811.9	0					2745.04	0	2800.19	0	2745.04	0	2800.19
				2831.5	0.9464		2725.07	0	2800.89	0	2745.07	3.10116	2820.89	0.120945	2750.36	0.0330264	2826.18		2725.07	0	2789.32	0	2745.07	0	2809.32	0	2761.47	0.0639623	2825.72		2745.07	0	2811.93	0	2745.07	0	2811.93	0					2745.07	0	2800.22	0	2745.07	0	2800.22
				2831.7	0.948		2725.1	0	2800.92	0	2745.1	3.24713	2820.92	0.126638	2750.38	0.00539767	2826.2		2725.1	0	2789.35	0	2745.1	0	2809.35	0	2761.87	0.0554104	2826.12		2745.1	0	2811.96	0	2745.1	0	2811.96	0					2745.1	0	2800.25	0	2745.1	0	2800.25
				2831.8	0.9364		2725.14	0	2800.96	0	2745.14	3.39615	2820.96	0.13245	2750.41	0.00737402	2826.23		2725.14	0	2789.39	0	2745.14	0	2809.39	0	2761.85	0.0841965	2826.1		2745.14	0	2812	0	2745.14	0	2812	0					2745.14	0	2800.29	0	2745.14	0	2800.29
				2832	0.9357		2725.17	0	2800.99	0	2745.17	3.54796	2820.99	0.13837	2750.43	0.0159086	2826.25		2725.17	0	2789.42	0	2745.17	0	2809.42	0	2761.65	0.0349162	2825.9		2745.17	0	2812.03	0	2745.17	0	2812.03	0					2745.17	0	2800.32	0	2745.17	0	2800.32
				2832.1	0.9257		2725.2	0	2801.02	0	2745.2	3.70227	2821.02	0.144388	2750.43	0.0151658	2826.25		2725.2	0	2789.45	0	2745.2	0	2809.45	0	2761.61	0.0295244	2825.86		2745.2	0	2812.06	0	2745.2	0	2812.06	0					2745.2	0	2800.35	0	2745.2	0	2800.35
				2832.3	0.9375		2725.24	0	2801.06	0	2745.24	3.85875	2821.06	0.150491	2750.37	0.0174937	2826.19		2725.24	0	2789.49	0	2745.24	0	2809.49	0	2761.81	0.0117196	2826.06		2745.24	0	2812.1	0	2745.24	0	2812.1	0					2745.24	0	2800.39	0	2745.24	0	2800.39
				2832.4	0.9277		2725.27	0	2801.09	0	2745.27	4.01707	2821.09	0.156666	2750.37	0.0252584	2826.19		2725.27	0	2789.52	0	2745.27	0	2809.52	0	2761.79	0.0854367	2826.04		2745.27	0	2812.13	0	2745.27	0	2812.13	0					2745.27	0	2800.42	0	2745.27	0	2800.42
				2832.6	0.9374		2725.3	0	2801.12	0	2745.3	4.17684	2821.12	0.162897	2750.45	0.0487975	2826.27		2725.3	0	2789.55	0	2745.3	0	2809.55	0	2761.67	0.0208658	2825.92		2745.3	0	2812.16	0	2745.3	0	2812.16	0					2745.3	0	2800.45	0	2745.3	0	2800.45
				2832.7	0.9524		2725.34	0	2801.16	0	2745.34	4.33767	2821.16	0.169169	2750.47	0.056981	2826.29		2725.34	0	2789.59	0	2745.34	0	2809.59	0	2761.69	0.0241195	2825.94		2745.34	0	2812.2	0	2745.34	0	2812.2	0					2745.34	0	2800.49	0	2745.34	0	2800.49
				2832.9	0.9266		2725.37	0	2801.19	0	2745.37	4.49915	2821.19	0.175467	2750.72	0.0414457	2826.54		2725.37	0	2789.62	0	2745.37	0	2809.62	0	2761.73	0.019778	2825.98		2745.37	0	2812.23	0	2745.37	0	2812.23	0					2745.37	0	2800.52	0	2745.37	0	2800.52
				2833	0.9426		2725.4	0	2801.22	0	2745.4	4.66082	2821.22	0.181772	2750.72	0.0411041	2826.54		2725.4	0	2789.65	0	2745.4	0	2809.65	0	2761.77	0.0197117	2826.02		2745.4	0	2812.26	0	2745.4	0	2812.26	0					2745.4	0	2800.55	0	2745.4	0	2800.55
				2833.2	0.9565		2725.44	0	2801.26	0	2745.44	4.82223	2821.26	0.188067	2750.54	0.0155023	2826.36		2725.44	0	2789.69	0	2745.44	0	2809.69	0	2761.78	0.0555334	2826.03		2745.44	0	2812.3	0	2745.44	0	2812.3	0					2745.44	0	2800.59	0	2745.44	0	2800.59
				2833.3	0.9545		2725.47	0	2801.29	0	2745.47	4.98289	2821.29	0.194333	2750.54	0.0116146	2826.36		2725.47	0	2789.72	0	2745.47	0	2809.72	0	2761.76	0.0678714	2826.01		2745.47	0	2812.33	0	2745.47	0	2812.33	0					2745.47	0	2800.62	0	2745.47	0	2800.62
				2833.5	0.9532		2725.5	0	2801.32	0	2745.5	5.1423	2821.32	0.20055	2750.78	0.0301715	2826.6		2725.5	0	2789.75	0	2745.5	0	2809.75	0	2761.94	0.00405086	2826.19		2745.5	0	2812.36	0	2745.5	0	2812.36	0					2745.5	0	2800.65	0	2745.5	0	2800.65
				2833.6	0.9595		2725.54	0	2801.36	0	2745.54	5.29995	2821.36	0.206698	2750.76	0.0317929	2826.58		2725.54	0	2789.79	0	2745.54	0	2809.79	0	2761.92	0.0136017	2826.17		2745.54	0	2812.4	0	2745.54	0	2812.4	0					2745.54	0	2800.69	0	2745.54	0	2800.69
				2833.8	0.968		2725.57	0	2801.39	0	2745.57	5.45532	2821.39	0.212757	2750.8	0.0222652	2826.62		2725.57	0	2789.82	0	2745.57	0	2809.82	0	2762.08	0.0186268	2826.33		2745.57	0	2812.43	0	2745.57	0	2812.43	0					2745.57	0	2800.72	0	2745.57	0	2800.72
				2833.9	0.9803		2725.6	0	2801.42	0	2745.6	5.60787	2821.42	0.218707	2750.84	0.0232231	2826.66		2725.6	0	2789.85	0	2745.6	0	2809.85	0	2762.08	0.0247871	2826.33		2745.6	0	2812.46	0	2745.6	0	2812.46	0					2745.6	0	2800.75	0	2745.6	0	2800.75
				2834.1	0.9798		2725.64	0	2801.46	0	2745.64	5.75705	2821.46	0.224525	2750.81	0.0533042	2826.63		2725.64	0	2789.89	0	2745.64	0	2809.89	0	2762.12	0.0514255	2826.37		2745.64	0	2812.5	0	2745.64	0	2812.5	0					2745.64	0	2800.79	0	2745.64	0	2800.79
				2834.2	0.9928		2725.67	0	2801.49	0	2745.67	5.90233	2821.49	0.230191	2750.83	0.0586128	2826.65		2725.67	0	2789.92	0	2745.67	0	2809.92	0	2762.13	0.050882	2826.38		2745.67	0	2812.53	0	2745.67	0	2812.53	0					2745.67	0	2800.82	0	2745.67	0	2800.82
				2834.4	1.006		2725.7	0	2801.52	0	2745.7	6.04317	2821.52	0.235683	2750.86	0.0290304	2826.68		2725.7	0	2789.95	0	2745.7	0	2809.95	0	2762.21	0.0614828	2826.46		2745.7	0	2812.56	0	2745.7	0	2812.56	0					2745.7	0	2800.85	0	2745.7	0	2800.85
				2834.5	1.019		2725.74	0	2801.56	0	2745.74	6.17901	2821.56	0.240981	2750.85	0.0380455	2826.67		2725.74	0	2789.99	0	2745.74	0	2809.99	0	2762.23	0.0737059	2826.48		2745.74	0	2812.6	0	2745.74	0	2812.6	0					2745.74	0	2800.89	0	2745.74	0	2800.89
				2834.7	1.027		2725.77	0	2801.59	0	2745.77	6.30933	2821.59	0.246064	2750.91	0.0272861	2826.73		2725.77	0	2790.02	0	2745.77	0	2810.02	0	2762.08	0.0028474	2826.33		2745.77	0	2812.63	0	2745.77	0	2812.63	0					2745.77	0	2800.92	0	2745.77	0	2800.92
				2834.8	1.022		2725.8	0	2801.62	0	2745.8	6.4336	2821.62	0.25091	2750.8	0.0053542	2826.62		2725.8	0	2790.05	0	2745.8	0	2810.05	0	2762.09	0.00499406	2826.34		2745.8	0	2812.66	0	2745.8	0	2812.66	0					2745.8	0	2800.95	0	2745.8	0	2800.95
				2835	1.049		2725.84	0	2801.66	0	2745.84	6.55131	2821.66	0.255501	2750.85	0.0127662	2826.67		2725.84	0	2790.09	0	2745.84	0	2810.09	0	2762.19	0.00928901	2826.44		2745.84	0	2812.7	0	2745.84	0	2812.7	0					2745.84	0	2800.99	0	2745.84	0	2800.99
				2835.1	1.056		2725.87	0	2801.69	0	2745.87	6.66197	2821.69	0.259817	2750.94	0.0300624	2826.76		2725.87	0	2790.12	0	2745.87	0	2810.12	0	2762.15	0.0635505	2826.4		2745.87	0	2812.73	0	2745.87	0	2812.73	0					2745.87	0	2801.02	0	2745.87	0	2801.02
				2835.3	1.051		2725.9	0	2801.72	0	2745.9	6.7651	2821.72	0.263839	2750.9	0.0202563	2826.72		2725.9	0	2790.15	0	2745.9	0	2810.15	0	2762.12	0.0119161	2826.37		2745.9	0	2812.76	0	2745.9	0	2812.76	0					2745.9	0	2801.05	0	2745.9	0	2801.05
				2835.4	1.05		2725.94	0	2801.76	0	2745.94	6.86026	2821.76	0.26755	2750.89	0.0205214	2826.71		2725.94	0	2790.19	0	2745.94	0	2810.19	0	2762.15	0.0598664	2826.4		2745.94	0	2812.8	0	2745.94	0	2812.8	0					2745.94	0	2801.09	0	2745.94	0	2801.09
				2835.6	1.045		2725.97	0	2801.79	0	2745.97	6.94702	2821.79	0.270934	2750.95	0.0273435	2826.77		2725.97	0	2790.22	0	2745.97	0	2810.22	0	2762.32	0.0202772	2826.57		2745.97	0	2812.83	0	2745.97	0	2812.83	0					2745.97	0	2801.12	0	2745.97	0	2801.12
				2835.7	1.069		2726	0	2801.82	0	2746	7.02498	2821.82	0.273974	2750.96	0.0413834	2826.78		2726	0	2790.25	0	2746	0	2810.25	0	2762.35	0.0426117	2826.6		2746	0	2812.86	0	2746	0	2812.86	0					2746	0	2801.15	0	2746	0	2801.15
				2835.9	1.036		2726.04	0	2801.86	0	2746.04	7.0938	2821.86	0.276658	2750.94	0.0185096	2826.76		2726.04	0	2790.29	0	2746.04	0	2810.29	0	2762.31	0.00767981	2826.56		2746.04	0	2812.9	0	2746.04	0	2812.9	0					2746.04	0	2801.19	0	2746.04	0	2801.19
				2836	1.036		2726.07	0	2801.89	0	2746.07	7.15314	2821.89	0.278973	2750.92	0.0281838	2826.74		2726.07	0	2790.32	0	2746.07	0	2810.32	0	2762.3	0.0171333	2826.55		2746.07	0	2812.93	0	2746.07	0	2812.93	0					2746.07	0	2801.22	0	2746.07	0	2801.22
				2836.2	1.027		2726.1	0	2801.92	0	2746.1	7.20272	2821.92	0.280906	2751.06	0.00457332	2826.88		2726.1	0	2790.35	0	2746.1	0	2810.35	0	2762.2	0.0274829	2826.45		2746.1	0	2812.96	0	2746.1	0	2812.96	0					2746.1	0	2801.25	0	2746.1	0	2801.25
				2836.3	1.011		2726.14	0	2801.96	0	2746.14	7.24229	2821.96	0.282449	2751.05	0.0239757	2826.87		2726.14	0	2790.39	0	2746.14	0	2810.39	0	2762.21	0.0349866	2826.46		2746.14	0	2813	0	2746.14	0	2813	0					2746.14	0	2801.29	0	2746.14	0	2801.29
				2836.5	1		2726.17	0	2801.99	0	2746.17	7.27166	2821.99	0.283595	2751.12	0.0131366	2826.94		2726.17	0	2790.42	0	2746.17	0	2810.42	0	2762.24	0.00309925	2826.49		2746.17	0	2813.03	0	2746.17	0	2813.03	0					2746.17	0	2801.32	0	2746.17	0	2801.32
				2836.6	0.9981		2726.2	0	2802.02	0	2746.2	7.29065	2822.02	0.284335	2751.13	0.00922934	2826.95		2726.2	0	2790.45	0	2746.2	0	2810.45	0	2762.25	0.0114091	2826.5		2746.2	0	2813.06	0	2746.2	0	2813.06	0					2746.2	0	2801.35	0	2746.2	0	2801.35
				2836.8	0.9976		2726.24	0	2802.06	0	2746.24	7.29916	2822.06	0.284667	2751.02	0.0246563	2826.84		2726.24	0	2790.49	0	2746.24	0	2810.49	0	2762.35	0.0575364	2826.6		2746.24	0	2813.1	0	2746.24	0	2813.1	0					2746.24	0	2801.39	0	2746.24	0	2801.39
				2836.9	0.9808		2726.27	0	2802.09	0	2746.27	7.29712	2822.09	0.284588	2751.02	0.0384393	2826.84		2726.27	0	2790.52	0	2746.27	0	2810.52	0	2762.33	0.0320576	2826.58		2746.27	0	2813.13	0	2746.27	0	2813.13	0					2746.27	0	2801.42	0	2746.27	0	2801.42
				2837.1	0.9834		2726.3	0	2802.12	0	2746.3	7.28451	2822.12	0.284096	2751.11	0.0678143	2826.93		2726.3	0	2790.55	0	2746.3	0	2810.55	0	2762.5	0.222612	2826.75		2746.3	0	2813.16	0	2746.3	0	2813.16	0					2746.3	0	2801.45	0	2746.3	0	2801.45
				2837.2	0.9674		2726.34	0	2802.16	0	2746.34	7.26135	2822.16	0.283193	2751.11	0.093339	2826.93		2726.34	0	2790.59	0	2746.34	0	2810.59	0	2762.48	0.351347	2826.73		2746.34	0	2813.2	0	2746.34	0	2813.2	0					2746.34	0	2801.49	0	2746.34	0	2801.49
				2837.4	0.9775		2726.37	0	2802.19	0	2746.37	7.22773	2822.19	0.281881	2751.14	0.0603254	2826.96		2726.37	0	2790.62	0	2746.37	0	2810.62	0	2762.46	0.0304284	2826.71		2746.37	0	2813.23	0	2746.37	0	2813.23	0					2746.37	0	2801.52	0	2746.37	0	2801.52
				2837.5	0.9594		2726.4	0	2802.22	0	2746.4	7.18375	2822.22	0.280166	2751.14	0.0626568	2826.96		2726.4	0	2790.65	0	2746.4	0	2810.65	0	2762.45	0.03275	2826.7		2746.4	0	2813.26	0	2746.4	0	2813.26	0					2746.4	0	2801.55	0	2746.4	0	2801.55
				2837.7	0.9593		2726.44	0	2802.26	0	2746.44	7.12959	2822.26	0.278054	2751.19	0.0138013	2827.01		2726.44	0	2790.69	0	2746.44	0	2810.69	0	2762.37	0.0227719	2826.62		2746.44	0	2813.3	0	2746.44	0	2813.3	0					2746.44	0	2801.59	0	2746.44	0	2801.59
				2837.8	0.962		2726.47	0	2802.29	0	2746.47	7.06546	2822.29	0.275553	2751.21	0.0187327	2827.03		2726.47	0	2790.72	0	2746.47	0	2810.72	0	2762.41	0.0335157	2826.66		2746.47	0	2813.33	0	2746.47	0	2813.33	0					2746.47	0	2801.62	0	2746.47	0	2801.62
				2838	0.9556		2726.5	0	2802.32	0	2746.5	6.99162	2822.32	0.272673	2751.3	0.128001	2827.12		2726.5	0	2790.75	0	2746.5	0	2810.75	0	2762.62	0.0196184	2826.87		2746.5	0	2813.36	0	2746.5	0	2813.36	0					2746.5	0	2801.65	0	2746.5	0	2801.65
				2838.1	0.9523		2726.54	0	2802.36	0	2746.54	6.90835	2822.36	0.269426	2751.31	0.167161	2827.13		2726.54	0	2790.79	0	2746.54	0	2810.79	0	2762.62	0.223449	2826.87		2746.54	0	2813.4	0	2746.54	0	2813.4	0					2746.54	0	2801.69	0	2746.54	0	2801.69
				2838.3	0.9565		2726.57	0	2802.39	0	2746.57	6.81601	2822.39	0.265824	2751.43	0.120125	2827.25		2726.57	0	2790.82	0	2746.57	0	2810.82	0	2762.51	0.0217953	2826.76		2746.57	0	2813.43	0	2746.57	0	2813.43	0					2746.57	0	2801.72	0	2746.57	0	2801.72
				2838.4	0.9583		2726.6	0	2802.42	0	2746.6	6.71496	2822.42	0.261883	2751.42	0.162043	2827.24		2726.6	0	2790.85	0	2746.6	0	2810.85	0	2762.52	0.0256936	2826.77		2746.6	0	2813.46	0	2746.6	0	2813.46	0					2746.6	0	2801.75	0	2746.6	0	2801.75
				2838.6	0.9608		2726.64	0	2802.46	0	2746.64	6.60561	2822.46	0.257619	2751.31	0.0260471	2827.13		2726.64	0	2790.89	0	2746.64	0	2810.89	0	2762.67	0.0743376	2826.92		2746.64	0	2813.5	0	2746.64	0	2813.5	0					2746.64	0	2801.79	0	2746.64	0	2801.79
				2838.7	0.9592		2726.67	0	2802.49	0	2746.67	6.4884	2822.49	0.253047					2726.67	0	2790.92	0	2746.67	0	2810.92	0					2746.67	0	2813.53	0	2746.67	0	2813.53	0					2746.67	0	2801.82	0	2746.67	0	2801.82
				2838.9	0.977		2726.7	0	2802.52	0	2746.7	6.3638	2822.52	0.248188					2726.7	0	2790.95	0	2746.7	0	2810.95	0					2746.7	0	2813.56	0	2746.7	0	2813.56	0					2746.7	0	2801.85	0	2746.7	0	2801.85
				2839	0.9779		2726.74	0	2802.56	0	2746.74	6.23231	2822.56	0.24306					2726.74	0	2790.99	0	2746.74	0	2810.99	0					2746.74	0	2813.6	0	2746.74	0	2813.6	0					2746.74	0	2801.89	0	2746.74	0	2801.89
				2839.2	0.9773		2726.77	0	2802.59	0	2746.77	6.09443	2822.59	0.237683					2726.77	0	2791.02	0	2746.77	0	2811.02	0					2746.77	0	2813.63	0	2746.77	0	2813.63	0					2746.77	0	2801.92	0	2746.77	0	2801.92
				2839.3	0.9748		2726.8	0	2802.62	0	2746.8	5.95072	2822.62	0.232078					2726.8	0	2791.05	0	2746.8	0	2811.05	0					2746.8	0	2813.66	0	2746.8	0	2813.66	0					2746.8	0	2801.95	0	2746.8	0	2801.95
				2839.5	0.9781		2726.84	0	2802.66	0	2746.84	5.80171	2822.66	0.226267					2726.84	0	2791.09	0	2746.84	0	2811.09	0					2746.84	0	2813.7	0	2746.84	0	2813.7	0					2746.84	0	2801.99	0	2746.84	0	2801.99
				2839.6	0.9849		2726.87	0	2802.69	0	2746.87	5.64797	2822.69	0.220271					2726.87	0	2791.12	0	2746.87	0	2811.12	0					2746.87	0	2813.73	0	2746.87	0	2813.73	0					2746.87	0	2802.02	0	2746.87	0	2802.02
				2839.8	0.9788		2726.9	0	2802.72	0	2746.9	5.49007	2822.72	0.214113					2726.9	0	2791.15	0	2746.9	0	2811.15	0					2746.9	5.08e-08	2813.76	1.9812e-09	2746.9	5.09e-08	2813.76	1.9851e-09					2746.9	0	2802.05	0	2746.9	0	2802.05
				2839.9	0.9873		2726.94	0	2802.76	0	2746.94	5.32858	2822.76	0.207815					2726.94	0	2791.19	0	2746.94	0	2811.19	0					2746.94	6.34e-08	2813.8	2.4726e-09	2746.94	6.35e-08	2813.8	2.4765e-09					2746.94	0	2802.09	0	2746.94	0	2802.09
				2840.1	0.9869		2726.97	0	2802.79	0	2746.97	5.16408	2822.79	0.201399					2726.97	0	2791.22	0	2746.97	0	2811.22	0					2746.97	7.9e-08	2813.83	3.081e-09	2746.97	7.91e-08	2813.83	3.0849e-09					2746.97	0	2802.12	0	2746.97	0	2802.12
				2840.2	0.9925		2727	0	2802.82	0	2747	4.99713	2822.82	0.194888					2727	0	2791.25	0	2747	0	2811.25	0					2747	9.82e-08	2813.86	3.8298e-09	2747	9.84e-08	2813.86	3.8376e-09					2747	0	2802.15	0	2747	0	2802.15
				2840.4	0.9824		2727.04	0	2802.86	0	2747.04	4.82831	2822.86	0.188304					2727.04	0	2791.29	0	2747.04	0	2811.29	0					2747.04	1.219e-07	2813.9	4.7541e-09	2747.04	1.221e-07	2813.9	4.7619e-09					2747.04	0	2802.19	0	2747.04	0	2802.19
				2840.5	0.9824		2727.07	0	2802.89	0	2747.07	4.65816	2822.89	0.181668					2727.07	0	2791.32	0	2747.07	0	2811.32	0					2747.07	1.512e-07	2813.93	5.8968e-09	2747.07	1.514e-07	2813.93	5.9046e-09					2747.07	0	2802.22	0	2747.07	0	2802.22
				2840.7	0.9848		2727.1	0	2802.92	0	2747.1	4.48724	2822.92	0.175002					2727.1	0	2791.35	0	2747.1	0	2811.35	0					2747.1	1.871e-07	2813.96	7.2969e-09	2747.1	1.874e-07	2813.96	7.3086e-09					2747.1	0	2802.25	0	2747.1	0	2802.25
				2840.8	0.9865		2727.14	0	2802.96	0	2747.14	4.31607	2822.96	0.168327					2727.14	0	2791.39	0	2747.14	0	2811.39	0					2747.14	2.313e-07	2814	9.0207e-09	2747.14	2.317e-07	2814	9.0363e-09					2747.14	0	2802.29	0	2747.14	0	2802.29
				2841	0.9921		2727.17	0	2802.99	0	2747.17	4.14516	2822.99	0.161661					2727.17	0	2791.42	0	2747.17	0	2811.42	0					2747.17	2.854e-07	2814.03	1.11306e-08	2747.17	2.859e-07	2814.03	1.11501e-08					2747.17	0	2802.32	0	2747.17	0	2802.32
				2842	0.9925		2727.2	0	2803.02	0	2747.2	3.975	2823.02	0.155025					2727.2	0	2791.45	0	2747.2	0	2811.45	0					2747.2	3.517e-07	2814.06	1.37163e-08	2747.2	3.522e-07	2814.06	1.37358e-08					2747.2	0	2802.35	0	2747.2	0	2802.35
				2843	0.9939		2727.24	0	2803.06	0	2747.24	3.80606	2823.06	0.148436					2727.24	0	2791.49	0	2747.24	0	2811.49	0					2747.24	4.327e-07	2814.1	1.68753e-08	2747.24	4.333e-07	2814.1	1.68987e-08					2747.24	0	2802.39	0	2747.24	0	2802.39
				2844	1.014		2727.27	0	2803.09	0	2747.27	3.63879	2823.09	0.141913					2727.27	0	2791.52	0	2747.27	0	2811.52	0					2747.27	5.315e-07	2814.13	2.07285e-08	2747.27	5.323e-07	2814.13	2.07597e-08					2747.27	0	2802.42	0	2747.27	0	2802.42
				2845	0.9947		2727.3	0	2803.12	0	2747.3	3.4736	2823.12	0.13547					2727.3	0	2791.55	0	2747.3	0	2811.55	0					2747.3	6.518e-07	2814.16	2.54202e-08	2747.3	6.528e-07	2814.16	2.54592e-08					2747.3	0	2802.45	0	2747.3	0	2802.45
				2846	1.009		2727.34	0	2803.16	0	2747.34	3.31089	2823.16	0.129125					2727.34	0	2791.59	0	2747.34	0	2811.59	0					2747.34	7.982e-07	2814.2	3.11298e-08	2747.34	7.994e-07	2814.2	3.11766e-08					2747.34	0	2802.49	0	2747.34	0	2802.49
				2847	1.022		2727.37	0	2803.19	0	2747.37	3.15101	2823.19	0.122889					2727.37	0	2791.62	0	2747.37	0	2811.62	0					2747.37	9.76e-07	2814.23	3.8064e-08	2747.37	9.775e-07	2814.23	3.81225e-08					2747.37	0	2802.52	0	2747.37	0	2802.52
				2848	1.016		2727.4	0	2803.22	0	2747.4	2.9943	2823.22	0.116778					2727.4	0	2791.65	0	2747.4	0	2811.65	0					2747.4	1.1915e-06	2814.26	4.64685e-08	2747.4	1.1933e-06	2814.26	4.65387e-08					2747.4	0	2802.55	0	2747.4	0	2802.55
				2849	1.023		2727.44	0	2803.26	0	2747.44	2.84107	2823.26	0.110802					2727.44	0	2791.69	0	2747.44	0	2811.69	0					2747.44	1.4523e-06	2814.3	5.66397e-08	2747.44	1.4545e-06	2814.3	5.67255e-08					2747.44	0	2802.59	0	2747.44	0	2802.59
				2850	1.04		2727.47	0	2803.29	0	2747.47	2.69158	2823.29	0.104972					2727.47	0	2791.72	0	2747.47	0	2811.72	0					2747.47	1.7675e-06	2814.33	6.89325e-08	2747.47	1.7702e-06	2814.33	6.90378e-08					2747.47	0	2802.62	0	2747.47	0	2802.62
				2851	1.055		2727.5	0	2803.32	0	2747.5	2.54608	2823.32	0.0992973					2727.5	0	2791.75	0	2747.5	0	2811.75	0					2747.5	2.1478e-06	2814.36	8.37642e-08	2747.5	2.1511e-06	2814.36	8.38929e-08					2747.5	0	2802.65	0	2747.5	0	2802.65
				2852	1.06		2727.54	0	2803.36	0	2747.54	2.40479	2823.36	0.0937868					2727.54	0	2791.79	0	2747.54	0	2811.79	0					2747.54	2.606e-06	2814.4	1.01634e-07	2747.54	2.6099e-06	2814.4	1.01786e-07					2747.54	0	2802.69	0	2747.54	0	2802.69
				2853	1.061		2727.57	0	2803.39	0	2747.57	2.26788	2823.39	0.0884473					2727.57	0	2791.82	0	2747.57	0	2811.82	0					2747.57	3.1569e-06	2814.43	1.23119e-07	2747.57	3.1618e-06	2814.43	1.2331e-07					2747.57	0	2802.72	0	2747.57	0	2802.72
				2854	1.049		2727.6	0	2803.42	0	2747.6	2.13551	2823.42	0.0832849					2727.6	0	2791.85	0	2747.6	0	2811.85	0					2747.6	3.8185e-06	2814.46	1.48922e-07	2747.6	3.8243e-06	2814.46	1.49148e-07					2747.6	0	2802.75	0	2747.6	0	2802.75
				2855	1.057		2727.64	0	2803.46	0	2747.64	2.0078	2823.46	0.0783044					2727.64	0	2791.89	0	2747.64	0	2811.89	0					2747.64	4.6116e-06	2814.5	1.79852e-07	2747.64	4.6186e-06	2814.5	1.80125e-07					2747.64	0	2802.79	0	2747.64	0	2802.79
				2856	1.049		2727.67	0	2803.49	0	2747.67	1.88486	2823.49	0.0735095					2727.67	0	2791.92	0	2747.67	0	2811.92	0					2747.67	5.5608e-06	2814.53	2.16871e-07	2747.67	5.5693e-06	2814.53	2.17203e-07					2747.67	0	2802.82	0	2747.67	0	2802.82
				2857	1.036		2727.7	0	2803.52	0	2747.7	1.76675	2823.52	0.0689031					2727.7	0	2791.95	0	2747.7	0	2811.95	0					2747.7	6.6951e-06	2814.56	2.61109e-07	2747.7	6.7054e-06	2814.56	2.61511e-07					2747.7	0	2802.85	0	2747.7	0	2802.85
				2858	1.034		2727.74	0	2803.56	0	2747.74	1.65351	2823.56	0.0644869					2727.74	0	2791.99	0	2747.74	0	2811.99	0					2747.74	8.0483e-06	2814.6	3.13884e-07	2747.74	8.0607e-06	2814.6	3.14367e-07					2747.74	0	2802.89	0	2747.74	0	2802.89
				2859	1.032		2727.77	0	2803.59	0	2747.77	1.54517	2823.59	0.0602616					2727.77	0	2792.02	0	2747.77	0	2812.02	0					2747.77	9.6602e-06	2814.63	3.76748e-07	2747.77	9.675e-06	2814.63	3.77325e-07					2747.77	0	2802.92	0	2747.77	0	2802.92
				2860	1.042		2727.8	0	2803.62	0	2747.8	1.44173	2823.62	0.0562273					2727.8	0	2792.05	0	2747.8	0	2812.05	0					2747.8	1.1577e-05	2814.66	4.51503e-07	2747.8	1.15948e-05	2814.66	4.52197e-07					2747.8	0	2802.95	0	2747.8	0	2802.95
				2861	1.039		2727.84	0	2803.66	0	2747.84	1.34315	2823.66	0.052383					2727.84	0	2792.09	0	2747.84	0	2812.09	0					2747.84	1.38528e-05	2814.7	5.40259e-07	2747.84	1.38741e-05	2814.7	5.4109e-07					2747.84	0	2802.99	0	2747.84	0	2802.99
				2862	1.045		2727.87	0	2803.69	0	2747.87	1.24941	2823.69	0.048727					2727.87	0	2792.12	0	2747.87	0	2812.12	0					2747.87	1.65504e-05	2814.73	6.45466e-07	2747.87	1.65758e-05	2814.73	6.46456e-07					2747.87	0	2803.02	0	2747.87	0	2803.02
				2863	1.04		2727.9	0	2803.72	0	2747.9	1.16043	2823.72	0.0452569					2727.9	0	2792.15	0	2747.9	0	2812.15	0					2747.9	1.97429e-05	2814.76	7.69973e-07	2747.9	1.97732e-05	2814.76	7.71155e-07					2747.9	0	2803.05	0	2747.9	0	2803.05
				2864	1.031		2727.94	0	2803.76	0	2747.94	1.07615	2823.76	0.0419698					2727.94	0	2792.19	0	2747.94	0	2812.19	0					2747.94	2.35148e-05	2814.8	9.17077e-07	2747.94	2.3551e-05	2814.8	9.18489e-07					2747.94	0	2803.09	0	2747.94	0	2803.09
				2865	1.021		2727.97	0	2803.79	0	2747.97	0.996458	2823.79	0.0388619					2727.97	0	2792.22	0	2747.97	0	2812.22	0					2747.97	2.79644e-05	2814.83	1.09061e-06	2747.97	2.80074e-05	2814.83	1.09229e-06					2747.97	0	2803.12	0	2747.97	0	2803.12
				2866	1.022		2728	0	2803.82	0	2748	0.92126	2823.82	0.0359291					2728	0	2792.25	0	2748	0	2812.25	0					2748	3.32046e-05	2814.86	1.29498e-06	2748	3.32557e-05	2814.86	1.29697e-06					2748	0	2803.15	0	2748	0	2803.15
				2867	1.017		2728.04	0	2803.86	0	2748.04	0.850433	2823.86	0.0331669					2728.04	0	2792.29	0	2748.04	0	2812.29	0					2748.04	3.93661e-05	2814.9	1.53528e-06	2748.04	3.94267e-05	2814.9	1.53764e-06					2748.04	0	2803.19	0	2748.04	0	2803.19
				2868	1.014		2728.07	0	2803.89	0	2748.07	0.783851	2823.89	0.0305702					2728.07	0	2792.32	0	2748.07	0	2812.32	0					2748.07	4.6599e-05	2814.93	1.81736e-06	2748.07	4.66707e-05	2814.93	1.82016e-06					2748.07	0	2803.22	0	2748.07	0	2803.22
				2869	1.024		2728.1	0	2803.92	0	2748.1	0.721376	2823.92	0.0281337					2728.1	0	2792.35	0	2748.1	0	2812.35	0					2748.1	5.50758e-05	2814.96	2.14796e-06	2748.1	5.51607e-05	2814.96	2.15127e-06					2748.1	0	2803.25	0	2748.1	0	2803.25
				2870	1.004		2728.14	0	2803.96	0	2748.14	0.662865	2823.96	0.0258517					2728.14	0	2792.39	0	2748.14	0	2812.39	0					2748.14	6.49945e-05	2815	2.53479e-06	2748.14	6.50946e-05	2815	2.53869e-06					2748.14	0	2803.29	0	2748.14	0	2803.29
				2871	1.005		2728.17	0	2803.99	0	2748.17	0.608168	2823.99	0.0237185					2728.17	0	2792.42	0	2748.17	0	2812.42	0					2748.17	7.65812e-05	2815.03	2.98667e-06	2748.17	7.66993e-05	2815.03	2.99127e-06					2748.17	0	2803.32	0	2748.17	0	2803.32
				2872	1.01		2728.2	0	2804.02	0	2748.2	0.557129	2824.02	0.021728					2728.2	0	2792.45	0	2748.2	0	2812.45	0					2748.2	9.00949e-05	2815.06	3.5137e-06	2748.2	9.02339e-05	2815.06	3.51912e-06					2748.2	0	2803.35	0	2748.2	0	2803.35
				2873	0.9918		2728.24	0	2804.06	0	2748.24	0.509592	2824.06	0.0198741					2728.24	0	2792.49	0	2748.24	0	2812.49	0					2748.24	0.00010583	2815.1	4.12738e-06	2748.24	0.000105993	2815.1	4.13375e-06					2748.24	0	2803.39	0	2748.24	0	2803.39
				2874	0.9971		2728.27	0	2804.09	0	2748.27	0.465398	2824.09	0.0181505					2728.27	0	2792.52	0	2748.27	0	2812.52	0					2748.27	0.000124121	2815.13	4.84074e-06	2748.27	0.000124313	2815.13	4.84821e-06					2748.27	0	2803.42	0	2748.27	0	2803.42
				2875	1.003		2728.3	0	2804.12	0	2748.3	0.424385	2824.12	0.016551					2728.3	0	2792.55	0	2748.3	0	2812.55	0					2748.3	0.00014535	2815.16	5.66865e-06	2748.3	0.000145574	2815.16	5.6774e-06					2748.3	0	2803.45	0	2748.3	0	2803.45
				2876	1.001		2728.34	0	2804.16	0	2748.34	0.386393	2824.16	0.0150693					2728.34	0	2792.59	0	2748.34	7.01e-08	2812.59	3.9256e-09					2748.34	0.000169947	2815.2	6.62793e-06	2748.34	0.00017021	2815.2	6.63817e-06					2748.34	0	2803.49	0	2748.34	0	2803.49
				2877	0.9937		2728.37	0	2804.19	0	2748.37	0.351263	2824.19	0.0136993					2728.37	0	2792.62	0	2748.37	8.74e-08	2812.62	4.8944e-09					2748.37	0.0001984	2815.23	7.73761e-06	2748.37	0.000198707	2815.23	7.74957e-06					2748.37	0	2803.52	0	2748.37	0	2803.52
				2878	0.9956		2728.4	0	2804.22	0	2748.4	0.318838	2824.22	0.0124347					2728.4	0	2792.65	0	2748.4	1.089e-07	2812.65	6.0984e-09					2748.4	0.000231261	2815.26	9.01917e-06	2748.4	0.000231618	2815.26	9.03311e-06					2748.4	0	2803.55	0	2748.4	0	2803.55
				2879	1.001		2728.44	0	2804.26	0	2748.44	0.288962	2824.26	0.0112695					2728.44	0	2792.69	0	2748.44	1.354e-07	2812.69	7.5824e-09					2748.44	0.000269148	2815.3	1.04968e-05	2748.44	0.000269565	2815.3	1.0513e-05					2748.44	0	2803.59	0	2748.44	0	2803.59
				2880	1.005		2728.47	0	2804.29	0	2748.47	0.261485	2824.29	0.0101979					2728.47	0	2792.72	0	2748.47	1.681e-07	2812.72	9.4136e-09					2748.47	0.000312761	2815.33	1.21977e-05	2748.47	0.000313245	2815.33	1.22165e-05					2748.47	0	2803.62	0	2748.47	0	2803.62
				2881	0.9987		2728.5	0	2804.32	0	2748.5	0.236257	2824.32	0.00921401					2728.5	0	2792.75	0	2748.5	2.084e-07	2812.75	1.16704e-08					2748.5	0.00036288	2815.36	1.41523e-05	2748.5	0.000363442	2815.36	1.41742e-05					2748.5	0	2803.65	0	2748.5	0	2803.65
				2882	1		2728.54	0	2804.36	0	2748.54	0.213135	2824.36	0.00831228					2728.54	0	2792.79	0	2748.54	2.579e-07	2812.79	1.44424e-08					2748.54	0.000420383	2815.4	1.63949e-05	2748.54	0.000421034	2815.4	1.64203e-05					2748.54	0	2803.69	0	2748.54	0	2803.69
				2883	0.987		2728.57	0	2804.39	0	2748.57	0.191982	2824.39	0.0074873					2728.57	0	2792.82	0	2748.57	3.187e-07	2812.82	1.78472e-08					2748.57	0.000486247	2815.43	1.89636e-05	2748.57	0.000487	2815.43	1.8993e-05					2748.57	0	2803.72	0	2748.57	0	2803.72
				2884	0.9848		2728.6	0	2804.42	0	2748.6	0.172663	2824.42	0.00673385					2728.6	0	2792.85	0	2748.6	3.933e-07	2812.85	2.20248e-08					2748.6	0.000561564	2815.46	2.1901e-05	2748.6	0.000562434	2815.46	2.19349e-05					2748.6	0	2803.75	0	2748.6	0	2803.75
				2885	0.9883		2728.64	0	2804.46	0	2748.64	0.155049	2824.46	0.00604692					2728.64	0	2792.89	0	2748.64	4.845e-07	2812.89	2.7132e-08					2748.64	0.000647549	2815.5	2.52544e-05	2748.64	0.000648553	2815.5	2.52936e-05					2748.64	0	2803.79	0	2748.64	0	2803.79
				2886	0.9802		2728.67	0	2804.49	0	2748.67	0.139019	2824.49	0.00542174					2728.67	0	2792.92	0	2748.67	5.96e-07	2812.92	3.3376e-08					2748.67	0.000745549	2815.53	2.90764e-05	2748.67	0.000746705	2815.53	2.91215e-05					2748.67	0	2803.82	0	2748.67	0	2803.82
				2887	0.9906		2728.7	0	2804.52	0	2748.7	0.124455	2824.52	0.00485373					2728.7	0	2792.95	0	2748.7	7.32e-07	2812.95	4.0992e-08					2748.7	0.000857058	2815.56	3.34253e-05	2748.7	0.000858388	2815.56	3.34771e-05					2748.7	0	2803.85	0	2748.7	0	2803.85
				2888	1		2728.74	0	2804.56	0	2748.74	0.111245	2824.56	0.00433857					2728.74	0	2792.99	0	2748.74	8.977e-07	2812.99	5.02712e-08					2748.74	0.000983728	2815.6	3.83654e-05	2748.74	0.000985254	2815.6	3.84249e-05					2748.74	0	2803.89	0	2748.74	0	2803.89
				2889	0.9949		2728.77	0	2804.59	0	2748.77	0.0992852	2824.59	0.00387212					2728.77	0	2793.02	0	2748.77	1.0991e-06	2813.02	6.15496e-08					2748.77	0.00112738	2815.63	4.39678e-05	2748.77	0.00112913	2815.63	4.40361e-05					2748.77	0	2803.92	0	2748.77	0	2803.92
				2890	0.9963		2728.8	0	2804.62	0	2748.8	0.0884749	2824.62	0.00345052					2728.8	0	2793.05	0	2748.8	1.3437e-06	2813.05	7.52472e-08					2748.8	0.00129002	2815.66	5.03107e-05	2748.8	0.00129202	2815.66	5.03888e-05					2748.8	0	2803.95	0	2748.8	0	2803.95
				2891	1.002		2728.84	0	2804.66	0	2748.84	0.0787206	2824.66	0.0030701					2728.84	0	2793.09	0	2748.84	1.6402e-06	2813.09	9.18512e-08					2748.84	0.00147385	2815.7	5.748e-05	2748.84	0.00147614	2815.7	5.75693e-05					2748.84	0	2803.99	0	2748.84	0	2803.99
				2892	1.007		2728.87	0	2804.69	0	2748.87	0.0699342	2824.69	0.00272743					2728.87	0	2793.12	0	2748.87	1.999e-06	2813.12	1.11944e-07					2748.87	0.00168128	2815.73	6.55698e-05	2748.87	0.00168389	2815.73	6.56717e-05					2748.87	0	2804.02	0	2748.87	0	2804.02
				2893	1.01		2728.9	0	2804.72	0	2748.9	0.0620331	2824.72	0.00241929					2728.9	0	2793.15	0	2748.9	2.4326e-06	2813.15	1.36226e-07					2748.9	0.00191495	2815.76	7.46829e-05	2748.9	0.00191792	2815.76	7.4799e-05					2748.9	0	2804.05	0	2748.9	0	2804.05
				2894	1.016		2728.94	0	2804.76	0	2748.94	0.0549401	2824.76	0.00214266					2728.94	0	2793.19	0	2748.94	2.9556e-06	2813.19	1.65514e-07					2748.94	0.00217773	2815.8	8.49315e-05	2748.94	0.00218112	2815.8	8.50636e-05					2748.94	0	2804.09	0	2748.94	0	2804.09
				2895	1.003		2728.97	0	2804.79	0	2748.97	0.0485834	2824.79	0.00189475					2728.97	0	2793.22	0	2748.97	3.5856e-06	2813.22	2.00794e-07					2748.97	0.00247276	2815.83	9.64378e-05	2748.97	0.00247661	2815.83	9.65878e-05					2748.97	0	2804.12	0	2748.97	0	2804.12
				2896	1.004		2729	0	2804.82	0	2749	0.0428962	2824.82	0.00167295					2729	0	2793.25	0	2749	4.3431e-06	2813.25	2.43214e-07					2749	0.00280344	2815.86	0.000109334	2749	0.0028078	2815.86	0.000109504					2749	0	2804.15	0	2749	0	2804.15
				2897	1.012		2729.04	0	2804.86	0	2749.04	0.0378165	2824.86	0.00147484					2729.04	0	2793.29	0	2749.04	5.2525e-06	2813.29	2.9414e-07					2749.04	0.00317345	2815.9	0.000123764	2749.04	0.00317839	2815.9	0.000123957					2749.04	0	2804.19	0	2749.04	0	2804.19
				2898	1.006		2729.07	0	2804.89	0	2749.07	0.0332872	2824.89	0.0012982					2729.07	0	2793.32	0	2749.07	6.3426e-06	2813.32	3.55186e-07					2749.07	0.00358675	2815.93	0.000139883	2749.07	0.00359234	2815.93	0.000140101					2749.07	0	2804.22	0	2749.07	0	2804.22
				2899	1.003		2729.1	0	2804.92	0	2749.1	0.0292553	2824.92	0.00114096					2729.1	0	2793.35	0	2749.1	7.6472e-06	2813.35	4.28243e-07					2749.1	0.00404764	2815.96	0.000157858	2749.1	0.00405395	2815.96	0.000158104					2749.1	0	2804.25	0	2749.1	0	2804.25
				2900	1.011		2729.14	0	2804.96	0	2749.14	0.0256723	2824.96	0.00100122					2729.14	0	2793.39	0	2749.14	9.2058e-06	2813.39	5.15525e-07					2749.14	0.00456072	2816	0.000177868	2749.14	0.00456782	2816	0.000178145					2749.14	0	2804.29	0	2749.14	0	2804.29
				2901	1.005		2729.17	0	2804.99	0	2749.17	0.0224935	2824.99	0.000877246					2729.17	0	2793.42	0	2749.17	1.10651e-05	2813.42	6.19646e-07					2749.17	0.00513092	2816.03	0.000200106	2749.17	0.00513891	2816.03	0.000200418					2749.17	0	2804.32	0	2749.17	0	2804.32
				2902	1.003		2729.2	0	2805.02	0	2749.2	0.019678	2825.02	0.000767442					2729.2	0	2793.45	0	2749.2	1.32794e-05	2813.45	7.43646e-07					2749.2	0.00576351	2816.06	0.000224777	2749.2	0.0057725	2816.06	0.000225128					2749.2	0	2804.35	0	2749.2	0	2804.35
				2903	1.007		2729.24	0	2805.06	0	2749.24	0.0171885	2825.06	0.00067035					2729.24	0	2793.49	0	2749.24	1.59123e-05	2813.49	8.91089e-07					2749.24	0.00646413	2816.1	0.000252101	2749.24	0.00647422	2816.1	0.000252494					2749.24	0	2804.39	0	2749.24	0	2804.39
				2904	0.9904		2729.27	0	2805.09	0	2749.27	0.0149908	2825.09	0.000584642					2729.27	0	2793.52	0	2749.27	1.90378e-05	2813.52	1.06612e-06					2749.27	0.00723875	2816.13	0.000282311	2749.27	0.00725005	2816.13	0.000282752					2749.27	0	2804.42	0	2749.27	0	2804.42
				2905	0.9931		2729.3	0	2805.12	0	2749.3	0.013054	2825.12	0.000509108					2729.3	0	2793.55	0	2749.3	2.27422e-05	2813.55	1.27356e-06					2749.3	0.00809371	2816.16	0.000315655	2749.3	0.00810635	2816.16	0.000316148					2749.3	0	2804.45	0	2749.3	0	2804.45
				2906	0.991		2729.34	0	2805.16	0	2749.34	0.01135	2825.16	0.000442651					2729.34	0	2793.59	0	2749.34	2.71255e-05	2813.59	1.51903e-06					2749.34	0.00903572	2816.2	0.000352393	2749.34	0.00904983	2816.2	0.000352943					2749.34	0	2804.49	0	2749.34	0	2804.49
				2907	0.9869		2729.37	0	2805.19	0	2749.37	0.00985328	2825.19	0.000384278					2729.37	0	2793.62	0	2749.37	3.23037e-05	2813.62	1.80901e-06					2749.37	0.0100718	2816.23	0.000392801	2749.37	0.0100876	2816.23	0.000393415					2749.37	0	2804.52	0	2749.37	0	2804.52
				2908	0.9882		2729.4	0	2805.22	0	2749.4	0.00854076	2825.22	0.00033309					2729.4	0	2793.65	0	2749.4	3.84113e-05	2813.65	2.15103e-06					2749.4	0.0112094	2816.26	0.000437168	2749.4	0.011227	2816.26	0.000437851					2749.4	0	2804.55	0	2749.4	0	2804.55
				2909	0.9855		2729.44	0	2805.26	0	2749.44	0.0073917	2825.26	0.000288276					2729.44	0	2793.69	0	2749.44	4.56036e-05	2813.69	2.5538e-06					2749.44	0.0124563	2816.3	0.000485797	2749.44	0.0124758	2816.3	0.000486557					2749.44	0	2804.59	0	2749.44	0	2804.59
				2910	0.9869		2729.47	0	2805.29	0	2749.47	0.00638739	2825.29	0.000249108					2729.47	0	2793.72	0	2749.47	5.40593e-05	2813.72	3.02732e-06					2749.47	0.0138206	2816.33	0.000539005	2749.47	0.0138422	2816.33	0.000539847					2749.47	0	2804.62	0	2749.47	0	2804.62
				2911	0.9924		2729.5	0	2805.32	0	2749.5	0.00551105	2825.32	0.000214931					2729.5	0	2793.75	0	2749.5	6.39836e-05	2813.75	3.58308e-06					2749.5	0.0153107	2816.36	0.000597118	2749.5	0.0153347	2816.36	0.000598052					2749.5	0	2804.65	0	2749.5	0	2804.65
				2912	0.9914		2729.54	0	2805.36	0	2749.54	0.00474764	2825.36	0.000185158					2729.54	0	2793.79	0	2749.54	7.56132e-05	2813.79	4.23434e-06					2749.54	0.0169354	2816.4	0.000660479	2749.54	0.0169619	2816.4	0.000661512					2749.54	0	2804.69	0	2749.54	0	2804.69
				2913	0.9897		2729.57	0	2805.39	0	2749.57	0.00408368	2825.39	0.000159264					2729.57	0	2793.82	0	2749.57	8.92188e-05	2813.82	4.99625e-06					2749.57	0.0187035	2816.43	0.000729437	2749.57	0.0187328	2816.43	0.000730579					2749.57	0	2804.72	0	2749.57	0	2804.72
				2914	0.988		2729.6	0	2805.42	0	2749.6	0.00350718	2825.42	0.00013678					2729.6	0	2793.85	0	2749.6	0.00010511	2813.85	5.88619e-06					2749.6	0.0206245	2816.46	0.000804355	2749.6	0.0206568	2816.46	0.000805615					2749.6	0	2804.75	0	2749.6	0	2804.75
				2915	0.9985		2729.64	0	2805.46	0	2749.64	0.00300743	2825.46	0.00011729					2729.64	0	2793.89	0	2749.64	0.000123642	2813.89	6.92396e-06					2749.64	0.0227077	2816.5	0.000885602	2749.64	0.0227433	2816.5	0.000886989					2749.64	0	2804.79	0	2749.64	0	2804.79
				2916	0.9881		2729.67	0	2805.49	0	2749.67	0.00257493	2825.49	0.000100422					2729.67	0	2793.92	0	2749.67	0.000145217	2813.92	8.13214e-06					2749.67	0.0249629	2816.53	0.000973553	2749.67	0.025002	2816.53	0.000975079					2749.67	0	2804.82	0	2749.67	0	2804.82
				2917	0.9844		2729.7	0	2805.52	0	2749.7	0.00220123	2825.52	8.58481e-05					2729.7	0	2793.95	0	2749.7	0.000170293	2813.95	9.53644e-06					2749.7	0.0273998	2816.56	0.00106859	2749.7	0.0274427	2816.56	0.00107027					2749.7	0	2804.85	0	2749.7	0	2804.85
				2918	0.9954		2729.74	0	2805.56	0	2749.74	0.00187888	2825.56	7.32763e-05					2729.74	0	2793.99	0	2749.74	0.000199393	2813.99	1.1166e-05					2749.74	0.0300282	2816.6	0.0011711	2749.74	0.0300753	2816.6	0.00117294					2749.74	0	2804.89	0	2749.74	0	2804.89
				2919	0.9776		2729.77	0	2805.59	0	2749.77	0.00160126	2825.59	6.24493e-05					2729.77	0	2794.02	0	2749.77	0.000233105	2814.02	1.30539e-05					2749.77	0.0328582	2816.63	0.00128147	2749.77	0.0329097	2816.63	0.00128348					2749.77	0	2804.92	0	2749.77	0	2804.92
				2920	0.9927		2729.8	0	2805.62	0	2749.8	0.00136257	2825.62	5.31403e-05					2729.8	0	2794.05	0	2749.8	0.000272098	2814.05	1.52375e-05					2749.8	0.0358994	2816.66	0.00140008	2749.8	0.0359558	2816.66	0.00140227					2749.8	0	2804.95	0	2749.8	0	2804.95
				2921	0.9875		2729.84	0	2805.66	0	2749.84	0.00115767	2825.66	4.51493e-05					2729.84	0	2794.09	0	2749.84	0.000317123	2814.09	1.77589e-05					2749.84	0.0391618	2816.7	0.00152731	2749.84	0.0392233	2816.7	0.00152971					2749.84	0	2804.99	0	2749.84	0	2804.99
				2922	0.9966		2729.87	0	2805.69	0	2749.87	0.000982076	2825.69	3.83009e-05					2729.87	0	2794.12	0	2749.87	0.00036903	2814.12	2.06657e-05					2749.87	0.0426549	2816.73	0.00166354	2749.87	0.0427218	2816.73	0.00166615					2749.87	0	2805.02	0	2749.87	0	2805.02
							2729.9	0	2805.72	0	2749.9	0.000831831	2825.72	3.24414e-05					2729.9	0	2794.15	0	2749.9	0.000428771	2814.15	2.40112e-05					2749.9	0.0463879	2816.76	0.00180913	2749.9	0.0464608	2816.76	0.00181197					2749.9	0	2805.05	0	2749.9	0	2805.05
							2729.94	0	2805.76	0	2749.94	0.000703488	2825.76	2.7436e-05					2729.94	0	2794.19	0	2749.94	0.000497417	2814.19	2.78554e-05					2749.94	0.0503701	2816.8	0.00196443	2749.94	0.0504492	2816.8	0.00196752					2749.94	0	2805.09	0	2749.94	0	2805.09
							2729.97	0	2805.79	0	2749.97	0.000594032	2825.79	2.31672e-05					2729.97	0	2794.22	0	2749.97	0.000576164	2814.22	3.22652e-05					2749.97	0.0546098	2816.83	0.00212978	2749.97	0.0546957	2816.83	0.00213313					2749.97	0	2805.12	0	2749.97	0	2805.12
							2730	0	2805.82	0	2750	0.000500834	2825.82	1.95325e-05					2730	0	2794.25	0	2750	0.000666349	2814.25	3.73155e-05					2750	0.0591153	2816.86	0.0023055	2750	0.0592083	2816.86	0.00230912					2750	0	2805.15	0	2750	0	2805.15
							2730.04	0	2805.86	0	2750.04	0.000421609	2825.86	1.64428e-05					2730.04	0	2794.29	0	2750.04	0.000769464	2814.29	4.309e-05					2750.04	0.063894	2816.9	0.00249187	2750.04	0.0639945	2816.9	0.00249579					2750.04	0	2805.19	0	2750.04	0	2805.19
							2730.07	0	2805.89	0	2750.07	0.000354364	2825.89	1.38202e-05					2730.07	0	2794.32	0	2750.07	0.000887166	2814.32	4.96813e-05					2750.07	0.0689527	2816.93	0.00268916	2750.07	0.0690612	2816.93	0.00269339					2750.07	0	2805.22	0	2750.07	0	2805.22
							2730.1	0	2805.92	0	2750.1	0.00029739	2825.92	1.15982e-05					2730.1	0	2794.35	0	2750.1	0.0010213	2814.35	5.71927e-05					2750.1	0.0742974	2816.96	0.0028976	2750.1	0.0744143	2816.96	0.00290216					2750.1	0	2805.25	0	2750.1	0	2805.25
							2730.14	0	2805.96	0	2750.14	0.000249193	2825.96	9.71854e-06					2730.14	0	2794.39	0	2750.14	0.0011739	2814.39	6.57383e-05					2750.14	0.0799331	2817	0.00311739	2750.14	0.0800589	2817	0.0031223					2750.14	0	2805.29	0	2750.14	0	2805.29
							2730.17	0	2805.99	0	2750.17	0.000208451	2825.99	8.12959e-06					2730.17	0	2794.42	0	2750.17	0.00134722	2814.42	7.54444e-05					2750.17	0.0858639	2817.03	0.00334869	2750.17	0.0859991	2817.03	0.00335397					2750.17	0	2805.32	0	2750.17	0	2805.32
							2730.2	0	2806.02	0	2750.2	0.000174132	2826.02	6.79116e-06					2730.2	0	2794.45	0	2750.2	0.00154375	2814.45	8.64503e-05					2750.2	0.0920928	2817.06	0.00359162	2750.2	0.0922379	2817.06	0.00359728					2750.2	0	2805.35	0	2750.2	0	2805.35
							2730.24	0	2806.06	0	2750.24	0.00014524	2826.06	5.66436e-06					2730.24	0	2794.49	0	2750.24	0.00176623	2814.49	9.8909e-05					2750.24	0.0986216	2817.1	0.00384624	2750.24	0.098777	2817.1	0.0038523					2750.24	0	2805.39	0	2750.24	0	2805.39
							2730.27	0	2806.09	0	2750.27	0.000120955	2826.09	4.71726e-06					2730.27	0	2794.52	0	2750.27	0.00201766	2814.52	0.000112989					2750.27	0.105451	2817.13	0.00411258	2750.27	0.105617	2817.13	0.00411906					2750.27	0	2805.42	0	2750.27	0	2805.42
							2730.3	0	2806.12	0	2750.3	0.000100576	2826.12	3.92246e-06					2730.3	0	2794.55	0	2750.3	0.00230133	2814.55	0.000128874					2750.3	0.112579	2817.16	0.00439059	2750.3	0.112757	2817.16	0.00439751					2750.3	0	2805.45	0	2750.3	0	2805.45
							2730.34	0	2806.16	0	2750.34	8.35017e-05	2826.16	3.25657e-06					2730.34	0	2794.59	0	2750.34	0.00262084	2814.59	0.000146767					2750.34	0.120005	2817.2	0.00468018	2750.34	0.120194	2817.2	0.00468756					2750.34	0	2805.49	0	2750.34	0	2805.49
							2730.37	0	2806.19	0	2750.37	6.92129e-05	2826.19	2.6993e-06					2730.37	0	2794.62	0	2750.37	0.00298011	2814.62	0.000166886					2750.37	0.127723	2817.23	0.0049812	2750.37	0.127924	2817.23	0.00498905					2750.37	0	2805.52	0	2750.37	0	2805.52
							2730.4	0	2806.22	0	2750.4	5.72863e-05	2826.22	2.23417e-06					2730.4	0	2794.65	0	2750.4	0.00338341	2814.65	0.000189471					2750.4	0.135729	2817.26	0.00529342	2750.4	0.135943	2817.26	0.00530177					2750.4	0	2805.55	0	2750.4	0	2805.55
							2730.44	0	2806.26	0	2750.44	4.7342e-05	2826.26	1.84634e-06					2730.44	0	2794.69	0	2750.44	0.00383537	2814.69	0.000214781					2750.44	0.144014	2817.3	0.00561656	2750.44	0.144242	2817.3	0.00562542					2750.44	0	2805.59	0	2750.44	0	2805.59
							2730.47	0	2806.29	0	2750.47	3.90636e-05	2826.29	1.52348e-06					2730.47	0	2794.72	0	2750.47	0.00434101	2814.72	0.000243097					2750.47	0.152571	2817.33	0.00595025	2750.47	0.152811	2817.33	0.00595964					2750.47	0	2805.62	0	2750.47	0	2805.62
							2730.5	0	2806.32	0	2750.5	3.21742e-05	2826.32	1.25479e-06					2730.5	0	2794.75	0	2750.5	0.00490575	2814.75	0.000274722					2750.5	0.161387	2817.36	0.00629408	2750.5	0.161641	2817.36	0.00630402					2750.5	0	2805.65	0	2750.5	0	2805.65
							2730.54	0	2806.36	0	2750.54	2.64667e-05	2826.36	1.0322e-06					2730.54	0	2794.79	0	2750.54	0.00553541	2814.79	0.000309983					2750.54	0.17045	2817.4	0.00664753	2750.54	0.170719	2817.4	0.00665803					2750.54	0	2805.69	0	2750.54	0	2805.69
							2730.57	0	2806.39	0	2750.57	2.17381e-05	2826.39	8.47786e-07					2730.57	0	2794.82	0	2750.57	0.00623628	2814.82	0.000349232					2750.57	0.179745	2817.43	0.00701004	2750.57	0.180029	2817.43	0.00702112					2750.57	0	2805.72	0	2750.57	0	2805.72
							2730.6	0	2806.42	0	2750.6	1.78269e-05	2826.42	6.95249e-07					2730.6	0	2794.85	0	2750.6	0.00701506	2814.85	0.000392843					2750.6	0.189255	2817.46	0.00738095	2750.6	0.189554	2817.46	0.00739262					2750.6	0	2805.75	0	2750.6	0	2805.75
							2730.64	0	2806.46	0	2750.64	1.45969e-05	2826.46	5.69279e-07					2730.64	0	2794.89	0	2750.64	0.00787894	2814.89	0.000441221					2750.64	0.198963	2817.5	0.00775954	2750.64	0.199277	2817.5	0.00777181					2750.64	0	2805.79	0	2750.64	0	2805.79
							2730.67	0	2806.49	0	2750.67	1.19337e-05	2826.49	4.65414e-07					2730.67	0	2794.92	0	2750.67	0.00883558	2814.92	0.000494792					2750.67	0.208846	2817.53	0.00814501	2750.67	0.209177	2817.53	0.00815789					2750.67	0	2805.82	0	2750.67	0	2805.82
							2730.7	0	2806.52	0	2750.7	9.7414e-06	2826.52	3.79915e-07					2730.7	0	2794.95	0	2750.7	0.00989311	2814.95	0.000554014					2750.7	0.218884	2817.56	0.00853649	2750.7	0.21923	2817.56	0.00854999					2750.7	0	2805.85	0	2750.7	0	2805.85
							2730.74	0	2806.56	0	2750.74	7.9396e-06	2826.56	3.09644e-07					2730.74	0	2794.99	0	2750.74	0.0110602	2814.99	0.000619369					2750.74	0.229052	2817.6	0.00893303	2750.74	0.229414	2817.6	0.00894716					2750.74	0	2805.89	0	2750.74	0	2805.89
							2730.77	0	2806.59	0	2750.77	6.4611e-06	2826.59	2.51983e-07					2730.77	0	2795.02	0	2750.77	0.0123458	2815.02	0.000691366					2750.77	0.239324	2817.63	0.00933364	2750.77	0.239703	2817.63	0.0093484					2750.77	0	2805.92	0	2750.77	0	2805.92
							2730.8	0	2806.62	0	2750.8	5.2499e-06	2826.62	2.04746e-07					2730.8	0	2795.05	0	2750.8	0.0137597	2815.05	0.000770545					2750.8	0.249672	2817.66	0.00973722	2750.8	0.250067	2817.66	0.00975263					2750.8	0	2805.95	0	2750.8	0	2805.95
							2730.84	0	2806.66	0	2750.84	4.2591e-06	2826.66	1.66105e-07					2730.84	0	2795.09	0	2750.84	0.0153119	2815.09	0.000857469					2750.84	0.260068	2817.7	0.0101427	2750.84	0.26048	2817.7	0.0101587					2750.84	0	2805.99	0	2750.84	0	2805.99
							2730.87	0	2806.69	0	2750.87	3.4488e-06	2826.69	1.34503e-07					2730.87	0	2795.12	0	2750.87	0.017013	2815.12	0.000952729					2750.87	0.270481	2817.73	0.0105488	2750.87	0.270909	2817.73	0.0105655					2750.87	0	2806.02	0	2750.87	0	2806.02
							2730.9	0	2806.72	0	2750.9	2.7894e-06	2826.72	1.08787e-07					2730.9	0	2795.15	0	2750.9	0.018874	2815.15	0.00105694					2750.9	0.280879	2817.76	0.0109543	2750.9	0.281324	2817.76	0.0109716					2750.9	0	2806.05	0	2750.9	0	2806.05
							2730.94	0	2806.76	0	2750.94	2.2525e-06	2826.76	8.78475e-08					2730.94	0	2795.19	0	2750.94	0.0209062	2815.19	0.00117075					2750.94	0.291229	2817.8	0.0113579	2750.94	0.29169	2817.8	0.0113759					2750.94	0	2806.09	0	2750.94	0	2806.09
							2730.97	0	2806.79	0	2750.97	1.8162e-06	2826.79	7.08318e-08					2730.97	0	2795.22	0	2750.97	0.0231216	2815.22	0.00129481					2750.97	0.301497	2817.83	0.0117584	2750.97	0.301974	2817.83	0.011777					2750.97	0	2806.12	0	2750.97	0	2806.12
							2731	0	2806.82	0	2751	1.4609e-06	2826.82	5.69751e-08					2731	0	2795.25	0	2751	0.0255324	2815.25	0.00142982					2751	0.311648	2817.86	0.0121543	2751	0.312141	2817.86	0.0121735					2751	0	2806.15	0	2751	0	2806.15
							2731.04	0	2806.86	0	2751.04	1.1743e-06	2826.86	4.57977e-08					2731.04	0	2795.29	0	2751.04	0.0281512	2815.29	0.00157646					2751.04	0.321647	2817.9	0.0125442	2751.04	0.322156	2817.9	0.0125641					2751.04	0	2806.19	0	2751.04	0	2806.19
							2731.07	0	2806.89	0	2751.07	8.016e-07	2826.89	3.12624e-08					2731.07	0	2795.32	0	2751.07	0.0309907	2815.32	0.00173548					2751.07	0.331458	2817.93	0.0129269	2751.07	0.331983	2817.93	0.0129473					2751.07	0	2806.22	0	2751.07	0	2806.22
							2731.1	0	2806.92	0	2751.1	6.426e-07	2826.92	2.50614e-08					2731.1	0	2795.35	0	2751.1	0.0340641	2815.35	0.00190759					2751.1	0.341045	2817.96	0.0133008	2751.1	0.341585	2817.96	0.0133218					2751.1	0	2806.25	0	2751.1	0	2806.25
							2731.14	0	2806.96	0	2751.14	0	2826.96	0					2731.14	0	2795.39	0	2751.14	0.0373847	2815.39	0.00209354					2751.14	0.350373	2818	0.0136645	2751.14	0.350927	2818	0.0136862					2751.14	0	2806.29	0	2751.14	0	2806.29
							2731.17	0	2806.99	0	2751.17	0	2826.99	0					2731.17	0	2795.42	0	2751.17	0.0409658	2815.42	0.00229408					2751.17	0.359404	2818.03	0.0140167	2751.17	0.359972	2818.03	0.0140389					2751.17	0	2806.32	0	2751.17	0	2806.32
							2731.2	0	2807.02	0	2751.2	0	2827.02	0					2731.2	0	2795.45	0	2751.2	0.0448207	2815.45	0.00250996					2751.2	0.368103	2818.06	0.014356	2751.2	0.368686	2818.06	0.0143787					2751.2	0	2806.35	0	2751.2	0	2806.35
							2731.24	0	2807.06	0	2751.24	0	2827.06	0					2731.24	0	2795.49	0	2751.24	0.048963	2815.49	0.00274193					2751.24	0.376437	2818.1	0.014681	2751.24	0.377033	2818.1	0.0147043					2751.24	0	2806.39	0	2751.24	0	2806.39
							2731.27	0	2807.09	0	2751.27	0	2827.09	0					2731.27	0	2795.52	0	2751.27	0.0534057	2815.52	0.00299072					2751.27	0.384371	2818.13	0.0149905	2751.27	0.384979	2818.13	0.0150142					2751.27	0	2806.42	0	2751.27	0	2806.42
							2731.3	0	2807.12	0	2751.3	0	2827.12	0					2731.3	0	2795.55	0	2751.3	0.0581618	2815.55	0.00325706					2751.3	0.391873	2818.16	0.0152831	2751.3	0.392493	2818.16	0.0153072					2751.3	0	2806.45	0	2751.3	0	2806.45
							2731.34	0	2807.16	0	2751.34	0	2827.16	0					2731.34	0	2795.59	0	2751.34	0.063244	2815.59	0.00354166					2751.34	0.398912	2818.2	0.0155576	2751.34	0.399543	2818.2	0.0155822					2751.34	0	2806.49	0	2751.34	0	2806.49
							2731.37	0	2807.19	0	2751.37	0	2827.19	0					2731.37	0	2795.62	0	2751.37	0.0686644	2815.62	0.00384521					2751.37	0.405458	2818.23	0.0158129	2751.37	0.406099	2818.23	0.0158379					2751.37	0	2806.52	0	2751.37	0	2806.52
							2731.4	0	2807.22	0	2751.4	0	2827.22	0					2731.4	0	2795.65	0	2751.4	0.0744346	2815.65	0.00416834					2751.4	0.411484	2818.26	0.0160479	2751.4	0.412134	2818.26	0.0160732					2751.4	0	2806.55	0	2751.4	0	2806.55
							2731.44	0	2807.26	0	2751.44	0	2827.26	0					2731.44	0	2795.69	0	2751.44	0.0805654	2815.69	0.00451166					2751.44	0.416964	2818.3	0.0162616	2751.44	0.417622	2818.3	0.0162873					2751.44	0	2806.59	0	2751.44	0	2806.59
							2731.47	0	2807.29	0	2751.47	0	2827.29	0					2731.47	0	2795.72	0	2751.47	0.087067	2815.72	0.00487575					2751.47	0.421874	2818.33	0.0164531	2751.47	0.42254	2818.33	0.0164791					2751.47	0	2806.62	0	2751.47	0	2806.62
							2731.5	0	2807.32	0	2751.5	0	2827.32	0					2731.5	0	2795.75	0	2751.5	0.0939483	2815.75	0.00526111					2751.5	0.426195	2818.36	0.0166216	2751.5	0.426867	2818.36	0.0166478					2751.5	0	2806.65	0	2751.5	0	2806.65
							2731.54	0	2807.36	0	2751.54	0	2827.36	0					2731.54	0	2795.79	0	2751.54	0.101218	2815.79	0.00566818					2751.54	0.429907	2818.4	0.0167664	2751.54	0.430585	2818.4	0.0167928					2751.54	0	2806.69	0	2751.54	0	2806.69
							2731.57	0	2807.39	0	2751.57	0	2827.39	0					2731.57	0	2795.82	0	2751.57	0.108881	2815.82	0.00609736					2751.57	0.432996	2818.43	0.0168868	2751.57	0.433678	2818.43	0.0169134					2751.57	0	2806.72	0	2751.57	0	2806.72
							2731.6	0	2807.42	0	2751.6	0	2827.42	0					2731.6	0	2795.85	0	2751.6	0.116945	2815.85	0.00654893					2751.6	0.435448	2818.46	0.0169825	2751.6	0.436133	2818.46	0.0170092					2751.6	0	2806.75	0	2751.6	0	2806.75
							2731.64	0	2807.46	0	2751.64	0	2827.46	0					2731.64	0	2795.89	0	2751.64	0.125413	2815.89	0.00702312					2751.64	0.437253	2818.5	0.0170529	2751.64	0.437941	2818.5	0.0170797					2751.64	0	2806.79	0	2751.64	0	2806.79
							2731.67	0	2807.49	0	2751.67	0	2827.49	0					2731.67	0	2795.92	0	2751.67	0.134287	2815.92	0.00752005					2751.67	0.438407	2818.53	0.0170979	2751.67	0.439095	2818.53	0.0171247					2751.67	0	2806.82	0	2751.67	0	2806.82
							2731.7	0	2807.52	0	2751.7	0	2827.52	0					2731.7	0	2795.95	0	2751.7	0.143567	2815.95	0.00803976					2751.7	0.438904	2818.56	0.0171172	2751.7	0.439592	2818.56	0.0171441					2751.7	0	2806.85	0	2751.7	0	2806.85
							2731.74	0	2807.56	0	2751.74	0	2827.56	0					2731.74	0	2795.99	0	2751.74	0.153253	2815.99	0.00858215					2751.74	0.438744	2818.6	0.017111	2751.74	0.439432	2818.6	0.0171378					2751.74	0	2806.89	0	2751.74	0	2806.89
							2731.77	0	2807.59	0	2751.77	0	2827.59	0					2731.77	0	2796.02	0	2751.77	0.16334	2816.02	0.00914703					2751.77	0.437932	2818.63	0.0170793	2751.77	0.438617	2818.63	0.017106					2751.77	0	2806.92	0	2751.77	0	2806.92
							2731.8	0	2807.62	0	2751.8	0	2827.62	0					2731.8	0	2796.05	0	2751.8	0.173823	2816.05	0.0097341					2751.8	0.436472	2818.66	0.0170224	2751.8	0.437153	2818.66	0.017049					2751.8	0	2806.95	0	2751.8	0	2806.95
							2731.84	0	2807.66	0	2751.84	0	2827.66	0					2731.84	0	2796.09	0	2751.84	0.184695	2816.09	0.0103429					2751.84	0.434375	2818.7	0.0169406	2751.84	0.435051	2818.7	0.016967					2751.84	0	2806.99	0	2751.84	0	2806.99
							2731.87	0	2807.69	0	2751.87	0	2827.69	0					2731.87	0	2796.12	0	2751.87	0.195944	2816.12	0.0109729					2751.87	0.431653	2818.73	0.0168344	2751.87	0.432323	2818.73	0.0168606					2751.87	0	2807.02	0	2751.87	0	2807.02
							2731.9	0	2807.72	0	2751.9	0	2827.72	0					2731.9	0	2796.15	0	2751.9	0.207559	2816.15	0.0116233					2751.9	0.428321	2818.76	0.0167045	2751.9	0.428984	2818.76	0.0167304					2751.9	0	2807.05	0	2751.9	0	2807.05
							2731.94	0	2807.76	0	2751.94	0	2827.76	0					2731.94	0	2796.19	0	2751.94	0.219524	2816.19	0.0122934					2751.94	0.424398	2818.8	0.0165515	2751.94	0.425054	2818.8	0.0165771					2751.94	0	2807.09	0	2751.94	0	2807.09
							2731.97	0	2807.79	0	2751.97	0	2827.79	0					2731.97	0	2796.22	0	2751.97	0.231822	2816.22	0.012982					2751.97	0.419906	2818.83	0.0163763	2751.97	0.420553	2818.83	0.0164016					2751.97	0	2807.12	0	2751.97	0	2807.12
							2732.01	0	2807.83	0	2752.01	0	2827.83	0					2732.01	0	2796.26	0	2752.01	0.244432	2816.26	0.0136882					2752.01	0.41487	2818.87	0.0161799	2752.01	0.415506	2818.87	0.0162047					2752.01	0	2807.16	0	2752.01	0	2807.16
							2732.04	0	2807.86	0	2752.04	0	2827.86	0					2732.04	0	2796.29	0	2752.04	0.257332	2816.29	0.0144106					2752.04	0.409316	2818.9	0.0159633	2752.04	0.40994	2818.9	0.0159877					2752.04	0	2807.19	0	2752.04	0	2807.19
							2732.07	0	2807.89	0	2752.07	0	2827.89	0					2732.07	0	2796.32	0	2752.07	0.270496	2816.32	0.0151477					2752.07	0.403273	2818.93	0.0157277	2752.07	0.403886	2818.93	0.0157515					2752.07	0	2807.22	0	2752.07	0	2807.22
							2732.11	0	2807.93	0	2752.11	0	2827.93	0					2732.11	0	2796.36	0	2752.11	0.283896	2816.36	0.0158981					2752.11	0.396775	2818.97	0.0154742	2752.11	0.397373	2818.97	0.0154976					2752.11	0	2807.26	0	2752.11	0	2807.26
							2732.14	0	2807.96	0	2752.14	0	2827.96	0					2732.14	0	2796.39	0	2752.14	0.297501	2816.39	0.0166601					2752.14	0.389854	2819	0.0152043	2752.14	0.390438	2819	0.0152271					2752.14	0	2807.29	0	2752.14	0	2807.29
							2732.17	0	2807.99	0	2752.17	0	2827.99	0					2732.17	0	2796.42	0	2752.17	0.31128	2816.42	0.0174317					2752.17	0.382547	2819.03	0.0149193	2752.17	0.383116	2819.03	0.0149415					2752.17	0	2807.32	0	2752.17	0	2807.32
							2732.21	0	2808.03	0	2752.21	0	2828.03	0					2732.21	0	2796.46	0	2752.21	0.325196	2816.46	0.018211					2752.21	0.374892	2819.07	0.0146208	2752.21	0.375445	2819.07	0.0146424					2752.21	0	2807.36	0	2752.21	0	2807.36
							2732.24	0	2808.06	0	2752.24	0	2828.06	0					2732.24	0	2796.49	0	2752.24	0.339212	2816.49	0.0189958					2752.24	0.366929	2819.1	0.0143102	2752.24	0.367465	2819.1	0.0143311					2752.24	0	2807.39	0	2752.24	0	2807.39
							2732.27	0	2808.09	0	2752.27	0	2828.09	0					2732.27	0	2796.52	0	2752.27	0.353288	2816.52	0.0197841					2752.27	0.358699	2819.13	0.0139893	2752.27	0.359216	2819.13	0.0140094					2752.27	0	2807.42	0	2752.27	0	2807.42
							2732.31	0	2808.13	0	2752.31	0	2828.13	0					2732.31	0	2796.56	0	2752.31	0.367383	2816.56	0.0205734					2752.31	0.350244	2819.17	0.0136595	2752.31	0.350742	2819.17	0.0136789					2752.31	0	2807.46	0	2752.31	0	2807.46
							2732.34	0	2808.16	0	2752.34	0	2828.16	0					2732.34	0	2796.59	0	2752.34	0.381453	2816.59	0.0213614					2752.34	0.341608	2819.2	0.0133227	2752.34	0.342086	2819.2	0.0133414					2752.34	0	2807.49	0	2752.34	0	2807.49
							2732.37	0	2808.19	0	2752.37	0	2828.19	0					2732.37	0	2796.62	0	2752.37	0.395454	2816.62	0.0221454					2752.37	0.332835	2819.23	0.0129806	2752.37	0.333292	2819.23	0.0129984					2752.37	0	2807.52	0	2752.37	0	2807.52
							2732.41	0	2808.23	0	2752.41	0	2828.23	0					2732.41	0	2796.66	0	2752.41	0.409339	2816.66	0.022923					2752.41	0.323971	2819.27	0.0126349	2752.41	0.324407	2819.27	0.0126519					2752.41	0	2807.56	0	2752.41	0	2807.56
							2732.44	0	2808.26	0	2752.44	0	2828.26	0					2732.44	0	2796.69	0	2752.44	0.423061	2816.69	0.0236914					2752.44	0.315063	2819.3	0.0122874	2752.44	0.315475	2819.3	0.0123035					2752.44	0	2807.59	0	2752.44	0	2807.59
							2732.47	0	2808.29	0	2752.47	0	2828.29	0					2732.47	0	2796.72	0	2752.47	0.436572	2816.72	0.024448					2752.47	0.306156	2819.33	0.0119401	2752.47	0.306545	2819.33	0.0119552					2752.47	0	2807.62	0	2752.47	0	2807.62
							2732.51	0	2808.33	0	2752.51	0	2828.33	0					2732.51	0	2796.76	0	2752.51	0.449823	2816.76	0.0251901					2752.51	0.297298	2819.37	0.0115946	2752.51	0.297662	2819.37	0.0116088					2752.51	0	2807.66	0	2752.51	0	2807.66
							2732.54	0	2808.36	0	2752.54	0	2828.36	0					2732.54	0	2796.79	0	2752.54	0.462765	2816.79	0.0259148					2752.54	0.288536	2819.4	0.0112529	2752.54	0.288874	2819.4	0.0112661					2752.54	0	2807.69	0	2752.54	0	2807.69
							2732.57	0	2808.39	0	2752.57	0	2828.39	0					2732.57	0	2796.82	0	2752.57	0.475349	2816.82	0.0266195					2752.57	0.279918	2819.43	0.0109168	2752.57	0.28023	2819.43	0.010929					2752.57	0	2807.72	0	2752.57	0	2807.72
							2732.61	0	2808.43	0	2752.61	0	2828.43	0					2732.61	0	2796.86	0	2752.61	0.487526	2816.86	0.0273015					2752.61	0.271493	2819.47	0.0105882	2752.61	0.271776	2819.47	0.0105993					2752.61	0	2807.76	0	2752.61	0	2807.76
							2732.64	0	2808.46	0	2752.64	0	2828.46	0					2732.64	0	2796.89	0	2752.64	0.499249	2816.89	0.0279579					2752.64	0.263308	2819.5	0.010269	2752.64	0.263561	2819.5	0.0102789					2752.64	0	2807.79	0	2752.64	0	2807.79
							2732.67	0	2808.49	0	2752.67	0	2828.49	0					2732.67	0	2796.92	0	2752.67	0.51047	2816.92	0.0285863					2752.67	0.255412	2819.53	0.00996107	2752.67	0.255633	2819.53	0.0099697					2752.67	0	2807.82	0	2752.67	0	2807.82
							2732.71	0	2808.53	0	2752.71	0	2828.53	0					2732.71	0	2796.96	0	2752.71	0.521143	2816.96	0.029184					2752.71	0.247853	2819.57	0.00966627	2752.71	0.248041	2819.57	0.00967361					2752.71	0	2807.86	0	2752.71	0	2807.86
							2732.74	0	2808.56	0	2752.74	0	2828.56	0					2732.74	0	2796.99	0	2752.74	0.531226	2816.99	0.0297486					2752.74	0.24068	2819.6	0.00938654	2752.74	0.240834	2819.6	0.00939251					2752.74	0	2807.89	0	2752.74	0	2807.89
							2732.77	0	2808.59	0	2752.77	0	2828.59	0					2732.77	0	2797.02	0	2752.77	0.540674	2817.02	0.0302777					2752.77	0.233943	2819.63	0.00912377	2752.77	0.234059	2819.63	0.00912829					2752.77	0	2807.92	0	2752.77	0	2807.92
							2732.81	0	2808.63	0	2752.81	0	2828.63	0					2732.81	0	2797.06	0	2752.81	0.549448	2817.06	0.0307691					2752.81	0.22769	2819.67	0.0088799	2752.81	0.227766	2819.67	0.00888287					2752.81	0	2807.96	0	2752.81	0	2807.96
							2732.84	0	2808.66	0	2752.84	0	2828.66	0					2732.84	0	2797.09	0	2752.84	0.557511	2817.09	0.0312206					2752.84	0.221971	2819.7	0.00865688	2752.84	0.222005	2819.7	0.00865818					2752.84	0	2807.99	0	2752.84	0	2807.99
							2732.87	0	2808.69	0	2752.87	0	2828.69	0					2732.87	0	2797.12	0	2752.87	0.564828	2817.12	0.0316304					2752.87	0.216837	2819.73	0.00845666	2752.87	0.216825	2819.73	0.00845617					2752.87	0	2808.02	0	2752.87	0	2808.02
							2732.91	0	2808.73	0	2752.91	0	2828.73	0					2732.91	0	2797.16	0	2752.91	0.571367	2817.16	0.0319965					2752.91	0.21234	2819.77	0.00828126	2752.91	0.212277	2819.77	0.00827882					2752.91	0	2808.06	0	2752.91	0	2808.06
							2732.94	0	2808.76	0	2752.94	0	2828.76	0					2732.94	0	2797.19	0	2752.94	0.5771	2817.19	0.0323176					2752.94	0.20853	2819.8	0.00813267	2752.94	0.208413	2819.8	0.00812812					2752.94	0	2808.09	0	2752.94	0	2808.09
							2732.97	0	2808.79	0	2752.97	0	2828.79	0					2732.97	0	2797.22	0	2752.97	0.582001	2817.22	0.032592					2752.97	0.205461	2819.83	0.00801298	2752.97	0.205285	2819.83	0.00800613					2752.97	0	2808.12	0	2752.97	0	2808.12
							2733.01	0	2808.83	0	2753.01	0	2828.83	0					2733.01	0	2797.26	0	2753.01	0.586049	2817.26	0.0328188					2753.01	0.203187	2819.87	0.00792431	2753.01	0.202947	2819.87	0.00791492					2753.01	0	2808.16	0	2753.01	0	2808.16
							2733.04	0	2808.86	0	2753.04	0	2828.86	0					2733.04	0	2797.29	0	2753.04	0.589228	2817.29	0.0329968					2753.04	0.201764	2819.9	0.0078688	2753.04	0.201452	2819.9	0.00785663					2753.04	0	2808.19	0	2753.04	0	2808.19
							2733.07	0	2808.89	0	2753.07	0	2828.89	0					2733.07	0	2797.32	0	2753.07	0.591523	2817.32	0.0331253					2753.07	0.201248	2819.93	0.00784868	2753.07	0.200858	2819.93	0.00783345					2753.07	0	2808.22	0	2753.07	0	2808.22
							2733.11	0	2808.93	0	2753.11	0	2828.93	0					2733.11	0	2797.36	0	2753.11	0.592926	2817.36	0.0332038					2753.11	0.201699	2819.97	0.00786627	2753.11	0.201222	2819.97	0.00784764					2753.11	0	2808.26	0	2753.11	0	2808.26
							2733.14	0	2808.96	0	2753.14	0	2828.96	0					2733.14	0	2797.39	0	2753.14	0.59343	2817.39	0.0332321					2753.14	0.203178	2820	0.00792394	2753.14	0.202603	2820	0.00790152					2753.14	0	2808.29	0	2753.14	0	2808.29
							2733.17	0	2808.99	0	2753.17	0	2828.99	0					2733.17	0	2797.42	0	2753.17	0.593036	2817.42	0.03321					2753.17	0.205747	2820.03	0.00802414	2753.17	0.205065	2820.03	0.00799752					2753.17	0	2808.32	0	2753.17	0	2808.32
							2733.21	0	2809.03	0	2753.21	0	2829.03	0					2733.21	0	2797.46	0	2753.21	0.591746	2817.46	0.0331378					2753.21	0.209473	2820.07	0.00816946	2753.21	0.20867	2820.07	0.00813812					2753.21	0	2808.36	0	2753.21	0	2808.36
							2733.24	0	2809.06	0	2753.24	0	2829.06	0					2733.24	0	2797.49	0	2753.24	0.589569	2817.49	0.0330159					2753.24	0.214424	2820.1	0.00836255	2753.24	0.213486	2820.1	0.00832594					2753.24	0	2808.39	0	2753.24	0	2808.39
							2733.27	0	2809.09	0	2753.27	0	2829.09	0					2733.27	0	2797.52	0	2753.27	0.586515	2817.52	0.0328449					2753.27	0.220672	2820.13	0.0086062	2753.27	0.219581	2820.13	0.00856367					2753.27	0	2808.42	0	2753.27	0	2808.42
							2733.31	0	2809.13	0	2753.31	0	2829.13	0					2733.31	0	2797.56	0	2753.31	0.582602	2817.56	0.0326257					2753.31	0.22829	2820.17	0.00890333	2753.31	0.227029	2820.17	0.00885412					2753.31	0	2808.46	0	2753.31	0	2808.46
							2733.34	0	2809.16	0	2753.34	0	2829.16	0					2733.34	0	2797.59	0	2753.34	0.577848	2817.59	0.0323595					2753.34	0.237357	2820.2	0.00925693	2753.34	0.235903	2820.2	0.00920022					2753.34	0	2808.49	0	2753.34	0	2808.49
							2733.37	0	2809.19	0	2753.37	0	2829.19	0					2733.37	0	2797.62	0	2753.37	0.572277	2817.62	0.0320475					2753.37	0.247954	2820.23	0.00967019	2753.37	0.246283	2820.23	0.00960503					2753.37	0	2808.52	0	2753.37	0	2808.52
							2733.41	0	2809.23	0	2753.41	0	2829.23	0					2733.41	0	2797.66	0	2753.41	0.565917	2817.66	0.0316914					2753.41	0.260164	2820.27	0.0101464	2753.41	0.258249	2820.27	0.0100717					2753.41	0	2808.56	0	2753.41	0	2808.56
							2733.44	0	2809.26	0	2753.44	0	2829.26	0					2733.44	0	2797.69	0	2753.44	0.5588	2817.69	0.0312928					2753.44	0.274079	2820.3	0.0106891	2753.44	0.271887	2820.3	0.0106036					2753.44	0	2808.59	0	2753.44	0	2808.59
							2733.47	0	2809.29	0	2753.47	0	2829.29	0					2733.47	0	2797.72	0	2753.47	0.550958	2817.72	0.0308537					2753.47	0.289788	2820.33	0.0113017	2753.47	0.287285	2820.33	0.0112041					2753.47	0	2808.62	0	2753.47	0	2808.62
							2733.51	0	2809.33	0	2753.51	0	2829.33	0					2733.51	0	2797.76	0	2753.51	0.54243	2817.76	0.0303761					2753.51	0.307388	2820.37	0.0119881	2753.51	0.304533	2820.37	0.0118768					2753.51	0	2808.66	0	2753.51	0	2808.66
							2733.54	0	2809.36	0	2753.54	0	2829.36	0					2733.54	0	2797.79	0	2753.54	0.533256	2817.79	0.0298623					2753.54	0.32698	2820.4	0.0127522	2753.54	0.323728	2820.4	0.0126254					2753.54	0	2808.69	0	2753.54	0	2808.69
							2733.57	0	2809.39	0	2753.57	0	2829.39	0					2733.57	0	2797.82	0	2753.57	0.523479	2817.82	0.0293148					2753.57	0.348668	2820.43	0.013598	2753.57	0.344966	2820.43	0.0134537					2753.57	0	2808.72	0	2753.57	0	2808.72
							2733.61	0	2809.43	0	2753.61	0	2829.43	0					2733.61	0	2797.86	0	2753.61	0.513143	2817.86	0.028736					2753.61	0.372558	2820.47	0.0145298	2753.61	0.368349	2820.47	0.0143656					2753.61	0	2808.76	0	2753.61	0	2808.76
							2733.64	0	2809.46	0	2753.64	0	2829.46	0					2733.64	0	2797.89	0	2753.64	0.502296	2817.89	0.0281286					2753.64	0.398763	2820.5	0.0155518	2753.64	0.393982	2820.5	0.0153653					2753.64	0	2808.79	0	2753.64	0	2808.79
							2733.67	0	2809.49	0	2753.67	0	2829.49	0					2733.67	0	2797.92	0	2753.67	0.490986	2817.92	0.0274952					2753.67	0.427398	2820.53	0.0166685	2753.67	0.42197	2820.53	0.0164568					2753.67	0	2808.82	0	2753.67	0	2808.82
							2733.71	0	2809.53	0	2753.71	0	2829.53	0					2733.71	0	2797.96	0	2753.71	0.479263	2817.96	0.0268387					2753.71	0.45858	2820.57	0.0178846	2753.71	0.452423	2820.57	0.0176445					2753.71	0	2808.86	0	2753.71	0	2808.86
							2733.74	0	2809.56	0	2753.74	0	2829.56	0					2733.74	0	2797.99	0	2753.74	0.46718	2817.99	0.0261621					2753.74	0.492431	2820.6	0.0192048	2753.74	0.485451	2820.6	0.0189326					2753.74	0	2808.89	0	2753.74	0	2808.89
							2733.77	0	2809.59	0	2753.77	0	2829.59	0					2733.77	0	2798.02	0	2753.77	0.454787	2818.02	0.0254681					2753.77	0.529076	2820.63	0.020634	2753.77	0.521169	2820.63	0.0203256					2753.77	0	2808.92	0	2753.77	0	2808.92
							2733.81	0	2809.63	0	2753.81	0	2829.63	0					2733.81	0	2798.06	0	2753.81	0.442138	2818.06	0.0247597					2753.81	0.56864	2820.67	0.022177	2753.81	0.559689	2820.67	0.0218279					2753.81	0	2808.96	0	2753.81	0	2808.96
							2733.84	0	2809.66	0	2753.84	0	2829.66	0					2733.84	0	2798.09	0	2753.84	0.429284	2818.09	0.0240399					2753.84	0.611253	2820.7	0.0238389	2753.84	0.601126	2820.7	0.0234439					2753.84	0	2808.99	0	2753.84	0	2808.99
							2733.87	0	2809.69	0	2753.87	0	2829.69	0					2733.87	0	2798.12	0	2753.87	0.41628	2818.12	0.0233117					2753.87	0.657043	2820.73	0.0256247	2753.87	0.645594	2820.73	0.0251782					2753.87	0	2809.02	0	2753.87	0	2809.02
							2733.91	0	2809.73	0	2753.91	0	2829.73	0					2733.91	0	2798.16	0	2753.91	0.403177	2818.16	0.0225779					2753.91	0.706141	2820.77	0.0275395	2753.91	0.693206	2820.77	0.027035					2753.91	0	2809.06	0	2753.91	0	2809.06
							2733.94	0	2809.76	0	2753.94	0	2829.76	0					2733.94	0	2798.19	0	2753.94	0.390027	2818.19	0.0218415					2753.94	0.758679	2820.8	0.0295885	2753.94	0.744074	2820.8	0.0290189					2753.94	0	2809.09	0	2753.94	0	2809.09
							2733.97	0	2809.79	0	2753.97	0	2829.79	0					2733.97	0	2798.22	0	2753.97	0.376881	2818.22	0.0211053					2753.97	0.814786	2820.83	0.0317766	2753.97	0.798309	2820.83	0.031134					2753.97	0	2809.12	0	2753.97	0	2809.12
							2734.01	0	2809.83	0	2754.01	0	2829.83	0					2734.01	0	2798.26	0	2754.01	0.363789	2818.26	0.0203722					2754.01	0.874591	2820.87	0.034109	2754.01	0.856015	2820.87	0.0333846					2754.01	0	2809.16	0	2754.01	0	2809.16
							2734.04	0	2809.86	0	2754.04	0	2829.86	0					2734.04	0	2798.29	0	2754.04	0.350801	2818.29	0.0196448					2754.04	0.938221	2820.9	0.0365906	2754.04	0.917294	2820.9	0.0357745					2754.04	0	2809.19	0	2754.04	0	2809.19
							2734.07	0	2809.89	0	2754.07	0	2829.89	0					2734.07	0	2798.32	0	2754.07	0.337963	2818.32	0.0189259					2754.07	1.0058	2820.93	0.0392263	2754.07	0.982244	2820.93	0.0383075					2754.07	0	2809.22	0	2754.07	0	2809.22
							2734.11	0	2809.93	0	2754.11	0	2829.93	0					2734.11	0	2798.36	0	2754.11	0.325323	2818.36	0.0182181					2754.11	1.07745	2820.97	0.0420206	2754.11	1.05095	2820.97	0.0409872					2754.11	0	2809.26	0	2754.11	0	2809.26
							2734.14	0	2809.96	0	2754.14	0	2829.96	0					2734.14	0	2798.39	0	2754.14	0.312923	2818.39	0.0175237					2754.14	1.15329	2821	0.0449783	2754.14	1.12351	2821	0.0438167					2754.14	0	2809.29	0	2754.14	0	2809.29
							2734.17	0	2809.99	0	2754.17	0	2829.99	0					2734.17	0	2798.42	0	2754.17	0.300808	2818.42	0.0168453					2754.17	1.23342	2821.03	0.0481035	2754.17	1.19997	2821.03	0.046799					2754.17	0	2809.32	0	2754.17	0	2809.32
							2734.21	0	2810.03	0	2754.21	0	2830.03	0					2734.21	0	2798.46	0	2754.21	0.289018	2818.46	0.016185					2754.21	1.31796	2821.07	0.0514003	2754.21	1.28042	2821.07	0.0499365					2754.21	0	2809.36	0	2754.21	0	2809.36
							2734.24	0	2810.06	0	2754.24	0	2830.06	0					2734.24	0	2798.49	0	2754.24	0.277593	2818.49	0.0155452					2754.24	1.40698	2821.1	0.0548724	2754.24	1.36491	2821.1	0.0532314					2754.24	0	2809.39	0	2754.24	0	2809.39
							2734.27	0	2810.09	0	2754.27	0	2830.09	0					2734.27	0	2798.52	0	2754.27	0.266569	2818.52	0.0149279					2754.27	1.5006	2821.13	0.0585233	2754.27	1.45346	2821.13	0.0566851					2754.27	0	2809.42	0	2754.27	0	2809.42
							2734.31	0	2810.13	0	2754.31	0	2830.13	0					2734.31	0	2798.56	0	2754.31	0.255983	2818.56	0.0143351					2754.31	1.59887	2821.17	0.062356	2754.31	1.54612	2821.17	0.0602987					2754.31	0	2809.46	0	2754.31	0	2809.46
							2734.34	0	2810.16	0	2754.34	0	2830.16	0					2734.34	0	2798.59	0	2754.34	0.245869	2818.59	0.0137686					2754.34	1.70188	2821.2	0.0663732	2754.34	1.64289	2821.2	0.0640727					2754.34	0	2809.49	0	2754.34	0	2809.49
							2734.37	0	2810.19	0	2754.37	0	2830.19	0					2734.37	0	2798.62	0	2754.37	0.236258	2818.62	0.0132304					2754.37	1.80967	2821.23	0.0705771	2754.37	1.74377	2821.23	0.0680069					2754.37	0	2809.52	0	2754.37	0	2809.52
							2734.41	0	2810.23	0	2754.41	0	2830.23	0					2734.41	0	2798.66	0	2754.41	0.227181	2818.66	0.0127221					2754.41	1.92229	2821.27	0.0749692	2754.41	1.84873	2821.27	0.0721004					2754.41	0	2809.56	0	2754.41	0	2809.56
							2734.44	0	2810.26	0	2754.44	0	2830.26	0					2734.44	0	2798.69	0	2754.44	0.218668	2818.69	0.0122454					2754.44	2.03977	2821.3	0.079551	2754.44	1.95774	2821.3	0.0763518					2754.44	0	2809.59	0	2754.44	0	2809.59
							2734.47	0	2810.29	0	2754.47	0	2830.29	0					2734.47	0	2798.72	0	2754.47	0.210746	2818.72	0.0118018					2754.47	2.16212	2821.33	0.0843229	2754.47	2.07074	2821.33	0.0807587					2754.47	0	2809.62	0	2754.47	0	2809.62
							2734.51	0	2810.33	0	2754.51	0	2830.33	0					2734.51	0	2798.76	0	2754.51	0.203441	2818.76	0.0113927					2754.51	2.28936	2821.37	0.0892851	2754.51	2.18764	2821.37	0.0853179					2754.51	0	2809.66	0	2754.51	0	2809.66
							2734.54	0	2810.36	0	2754.54	0	2830.36	0					2734.54	0	2798.79	0	2754.54	0.19678	2818.79	0.0110197					2754.54	2.42146	2821.4	0.094437	2754.54	2.30835	2821.4	0.0900255					2754.54	0	2809.69	0	2754.54	0	2809.69
							2734.57	0	2810.39	0	2754.57	0	2830.39	0					2734.57	0	2798.82	0	2754.57	0.190787	2818.82	0.010684					2754.57	2.5584	2821.43	0.0997775	2754.57	2.43274	2821.43	0.0948767					2754.57	0	2809.72	0	2754.57	0	2809.72
							2734.61	0	2810.43	0	2754.61	0	2830.43	0					2734.61	0	2798.86	0	2754.61	0.185485	2818.86	0.0103872					2754.61	2.70013	2821.47	0.105305	2754.61	2.56066	2821.47	0.0998656					2754.61	0	2809.76	0	2754.61	0	2809.76
							2734.64	0	2810.46	0	2754.64	0	2830.46	0					2734.64	0	2798.89	0	2754.64	0.180899	2818.89	0.0101303					2754.64	2.84658	2821.5	0.111017	2754.64	2.69194	2821.5	0.104986					2754.64	0	2809.79	0	2754.64	0	2809.79
							2734.67	0	2810.49	0	2754.67	0	2830.49	0					2734.67	0	2798.92	0	2754.67	0.177052	2818.92	0.00991492					2754.67	2.99769	2821.53	0.11691	2754.67	2.82639	2821.53	0.110229					2754.67	0	2809.82	0	2754.67	0	2809.82
							2734.71	0	2810.53	0	2754.71	0	2830.53	0					2734.71	0	2798.96	0	2754.71	0.173968	2818.96	0.0097422					2754.71	3.15336	2821.57	0.122981	2754.71	2.96379	2821.57	0.115588					2754.71	0	2809.86	0	2754.71	0	2809.86
							2734.74	0	2810.56	0	2754.74	0	2830.56	0					2734.74	0	2798.99	0	2754.74	0.17167	2818.99	0.00961352					2754.74	3.31347	2821.6	0.129225	2754.74	3.1039	2821.6	0.121052					2754.74	0	2809.89	0	2754.74	0	2809.89
							2734.77	0	2810.59	0	2754.77	0	2830.59	0					2734.77	0	2799.02	0	2754.77	0.170183	2819.02	0.00953026					2754.77	3.4779	2821.63	0.135638	2754.77	3.24644	2821.63	0.126611					2754.77	0	2809.92	0	2754.77	0	2809.92
							2734.81	0	2810.63	0	2754.81	0	2830.63	0					2734.81	0	2799.06	0	2754.81	0.169533	2819.06	0.00949384					2754.81	3.64651	2821.67	0.142214	2754.81	3.39112	2821.67	0.132254					2754.81	0	2809.96	0	2754.81	0	2809.96
							2734.84	0	2810.66	0	2754.84	0	2830.66	0					2734.84	0	2799.09	0	2754.84	0.169746	2819.09	0.00950575					2754.84	3.81914	2821.7	0.148947	2754.84	3.53763	2821.7	0.137968					2754.84	0	2809.99	0	2754.84	0	2809.99
							2734.87	0	2810.69	0	2754.87	0	2830.69	0					2734.87	0	2799.12	0	2754.87	0.170849	2819.12	0.00956757					2754.87	3.99563	2821.73	0.15583	2754.87	3.68563	2821.73	0.14374					2754.87	0	2810.02	0	2754.87	0	2810.02
							2734.91	0	2810.73	0	2754.91	0	2830.73	0					2734.91	0	2799.16	0	2754.91	0.172874	2819.16	0.00968096					2754.91	4.17578	2821.77	0.162856	2754.91	3.83475	2821.77	0.149555					2754.91	0	2810.06	0	2754.91	0	2810.06
							2734.94	0	2810.76	0	2754.94	0	2830.76	0					2734.94	0	2799.19	0	2754.94	0.175852	2819.19	0.00984772					2754.94	4.35942	2821.8	0.170017	2754.94	3.98462	2821.8	0.1554					2754.94	0	2810.09	0	2754.94	0	2810.09
							2734.97	0	2810.79	0	2754.97	0	2830.79	0					2734.97	0	2799.22	0	2754.97	0.179817	2819.22	0.0100697					2754.97	4.54632	2821.83	0.177307	2754.97	4.13482	2821.83	0.161258					2754.97	0	2810.12	0	2754.97	0	2810.12
							2735.01	0	2810.83	0	2755.01	0	2830.83	0					2735.01	0	2799.26	0	2755.01	0.184805	2819.26	0.0103491					2755.01	4.7363	2821.87	0.184716	2755.01	4.28494	2821.87	0.167113					2755.01	0	2810.16	0	2755.01	0	2810.16
							2735.04	0	2810.86	0	2755.04	0	2830.86	0					2735.04	0	2799.29	0	2755.04	0.190857	2819.29	0.010688					2755.04	4.92912	2821.9	0.192236	2755.04	4.43454	2821.9	0.172947					2755.04	0	2810.19	0	2755.04	0	2810.19
							2735.07	0	2810.89	0	2755.07	0	2830.89	0					2735.07	0	2799.32	0	2755.07	0.198015	2819.32	0.0110888					2755.07	5.12458	2821.93	0.199859	2755.07	4.58317	2821.93	0.178744					2755.07	0	2810.22	0	2755.07	0	2810.22
							2735.11	0	2810.93	0	2755.11	0	2830.93	0					2735.11	0	2799.36	0	2755.11	0.206325	2819.36	0.0115542					2755.11	5.32245	2821.97	0.207576	2755.11	4.73036	2821.97	0.184484					2755.11	0	2810.26	0	2755.11	0	2810.26
							2735.14	0	2810.96	0	2755.14	0	2830.96	0					2735.14	0	2799.39	0	2755.14	0.215836	2819.39	0.0120868					2755.14	5.52252	2822	0.215378	2755.14	4.87564	2822	0.19015					2755.14	0	2810.29	0	2755.14	0	2810.29
							2735.17	0	2810.99	0	2755.17	0	2830.99	0					2735.17	0	2799.42	0	2755.17	0.226603	2819.42	0.0126898					2755.17	5.72457	2822.03	0.223258	2755.17	5.01851	2822.03	0.195722					2755.17	0	2810.32	0	2755.17	0	2810.32
							2735.21	0	2811.03	0	2755.21	0	2831.03	0					2735.21	0	2799.46	0	2755.21	0.238682	2819.46	0.0133662					2755.21	5.92839	2822.07	0.231207	2755.21	5.1585	2822.07	0.201182					2755.21	0	2810.36	0	2755.21	0	2810.36
							2735.24	0	2811.06	0	2755.24	0	2831.06	0					2735.24	0	2799.49	0	2755.24	0.252134	2819.49	0.0141195					2755.24	6.13378	2822.1	0.239217	2755.24	5.2951	2822.1	0.206509					2755.24	0	2810.39	0	2755.24	0	2810.39
							2735.27	0	2811.09	0	2755.27	0	2831.09	0					2735.27	0	2799.52	0	2755.27	0.267026	2819.52	0.0149534					2755.27	6.34056	2822.13	0.247282	2755.27	5.42783	2822.13	0.211686					2755.27	0	2810.42	0	2755.27	0	2810.42
							2735.31	0	2811.13	0	2755.31	0	2831.13	0					2735.31	0	2799.56	0	2755.31	0.283426	2819.56	0.0158719					2755.31	6.54855	2822.17	0.255393	2755.31	5.5562	2822.17	0.216692					2755.31	0	2810.46	0	2755.31	0	2810.46
							2735.34	0	2811.16	0	2755.34	0	2831.16	0					2735.34	0	2799.59	0	2755.34	0.30141	2819.59	0.0168789					2755.34	6.7576	2822.2	0.263546	2755.34	5.67972	2822.2	0.221509					2755.34	0	2810.49	0	2755.34	0	2810.49
							2735.37	0	2811.19	0	2755.37	0	2831.19	0					2735.37	0	2799.62	0	2755.37	0.321055	2819.62	0.0179791					2755.37	6.96758	2822.23	0.271736	2755.37	5.79791	2822.23	0.226119					2755.37	0	2810.52	0	2755.37	0	2810.52
							2735.41	0	2811.23	0	2755.41	0	2831.23	0					2735.41	0	2799.66	0	2755.41	0.342445	2819.66	0.0191769					2755.41	7.17838	2822.27	0.279957	2755.41	5.91032	2822.27	0.230503					2755.41	0	2810.56	0	2755.41	0	2810.56
							2735.44	0	2811.26	0	2755.44	0	2831.26	0					2735.44	0	2799.69	0	2755.44	0.365666	2819.69	0.0204773					2755.44	7.38991	2822.3	0.288207	2755.44	6.0165	2822.3	0.234643					2755.44	0	2810.59	0	2755.44	0	2810.59
							2735.47	0	2811.29	0	2755.47	0	2831.29	0					2735.47	0	2799.72	0	2755.47	0.39081	2819.72	0.0218854					2755.47	7.60212	2822.33	0.296483	2755.47	6.11601	2822.33	0.238524					2755.47	0	2810.62	0	2755.47	0	2810.62
							2735.51	0	2811.33	0	2755.51	0	2831.33	0					2735.51	0	2799.76	0	2755.51	0.417971	2819.76	0.0234064					2755.51	7.81499	2822.37	0.304785	2755.51	6.20844	2822.37	0.242129					2755.51	0	2810.66	0	2755.51	0	2810.66
							2735.54	0	2811.36	0	2755.54	0	2831.36	0					2735.54	0	2799.79	0	2755.54	0.447249	2819.79	0.0250459					2755.54	8.02853	2822.4	0.313113	2755.54	6.29342	2822.4	0.245443					2755.54	0	2810.69	0	2755.54	0	2810.69
							2735.57	0	2811.39	0	2755.57	0	2831.39	0					2735.57	0	2799.82	0	2755.57	0.478744	2819.82	0.0268097					2755.57	8.24277	2822.43	0.321468	2755.57	6.37058	2822.43	0.248453					2755.57	0	2810.72	0	2755.57	0	2810.72
							2735.61	0	2811.43	0	2755.61	0	2831.43	0					2735.61	0	2799.86	0	2755.61	0.512561	2819.86	0.0287034					2755.61	8.45782	2822.47	0.329855	2755.61	6.43959	2822.47	0.251144					2755.61	0	2810.76	0	2755.61	0	2810.76
							2735.64	0	2811.46	0	2755.64	0	2831.46	0					2735.64	0	2799.89	0	2755.64	0.548808	2819.89	0.0307333					2755.64	8.67378	2822.5	0.338277	2755.64	6.50015	2822.5	0.253506					2755.64	0	2810.79	0	2755.64	0	2810.79
							2735.67	0	2811.49	0	2755.67	0	2831.49	0					2735.67	0	2799.92	0	2755.67	0.587594	2819.92	0.0329053					2755.67	8.89083	2822.53	0.346742	2755.67	6.552	2822.53	0.255528					2755.67	0	2810.82	0	2755.67	0	2810.82
							2735.71	0	2811.53	0	2755.71	0	2831.53	0					2735.71	0	2799.96	0	2755.71	0.629029	2819.96	0.0352256					2755.71	9.10916	2822.57	0.355257	2755.71	6.5949	2822.57	0.257201					2755.71	0	2810.86	0	2755.71	0	2810.86
							2735.74	0	2811.56	0	2755.74	0	2831.56	0					2735.74	0	2799.99	0	2755.74	0.673224	2819.99	0.0377006					2755.74	9.32903	2822.6	0.363832	2755.74	6.62866	2822.6	0.258518					2755.74	0	2810.89	0	2755.74	0	2810.89
							2735.77	0	2811.59	0	2755.77	0	2831.59	0					2735.77	0	2800.02	0	2755.77	0.720291	2820.02	0.0403363					2755.77	9.55072	2822.63	0.372478	2755.77	6.65313	2822.63	0.259472					2755.77	0	2810.92	0	2755.77	0	2810.92
							2735.81	0	2811.63	0	2755.81	0	2831.63	0					2735.81	0	2800.06	0	2755.81	0.770338	2820.06	0.0431389					2755.81	9.77457	2822.67	0.381208	2755.81	6.66819	2822.67	0.260059					2755.81	0	2810.96	0	2755.81	0	2810.96
							2735.84	0	2811.66	0	2755.84	0	2831.66	0					2735.84	0	2800.09	0	2755.84	0.823475	2820.09	0.0461146					2755.84	10.0009	2822.7	0.390036	2755.84	6.67377	2822.7	0.260277					2755.84	0	2810.99	0	2755.84	0	2810.99
							2735.87	0	2811.69	0	2755.87	0	2831.69	0					2735.87	0	2800.12	0	2755.87	0.879806	2820.12	0.0492691					2755.87	10.2302	2822.73	0.398979	2755.87	6.66982	2822.73	0.260123					2755.87	0	2811.02	0	2755.87	0	2811.02
							2735.91	0	2811.73	0	2755.91	0	2831.73	0					2735.91	0	2800.16	0	2755.91	0.939434	2820.16	0.0526083					2755.91	10.4629	2822.77	0.408054	2755.91	6.65637	2822.77	0.259599					2755.91	0	2811.06	0	2755.91	0	2811.06
							2735.94	0	2811.76	0	2755.94	0	2831.76	0					2735.94	0	2800.19	0	2755.94	1.00246	2820.19	0.0561375					2755.94	10.6995	2822.8	0.41728	2755.94	6.63346	2822.8	0.258705					2755.94	0	2811.09	0	2755.94	0	2811.09
							2735.97	0	2811.79	0	2755.97	0	2831.79	0					2735.97	0	2800.22	0	2755.97	1.06896	2820.22	0.0598619					2755.97	10.9404	2822.83	0.426677	2755.97	6.60118	2822.83	0.257446					2755.97	0	2811.12	0	2755.97	0	2811.12
							2736.01	0	2811.83	0	2756.01	0	2831.83	0					2736.01	0	2800.26	0	2756.01	1.13904	2820.26	0.0637861					2756.01	11.1864	2822.87	0.436268	2756.01	6.55966	2822.87	0.255827					2756.01	0	2811.16	0	2756.01	0	2811.16
							2736.04	0	2811.86	0	2756.04	0	2831.86	0					2736.04	0	2800.29	0	2756.04	1.21275	2820.29	0.0679143					2756.04	11.4378	2822.9	0.446073	2756.04	6.50907	2822.9	0.253854					2756.04	0	2811.19	0	2756.04	0	2811.19
							2736.07	0	2811.89	0	2756.07	0	2831.89	0					2736.07	0	2800.32	0	2756.07	1.29018	2820.32	0.0722502					2756.07	11.6953	2822.93	0.456118	2756.07	6.44963	2822.93	0.251535					2756.07	0	2811.22	0	2756.07	0	2811.22
							2736.11	0	2811.93	0	2756.11	0	2831.93	0					2736.11	0	2800.36	0	2756.11	1.37137	2820.36	0.0767969					2756.11	11.9596	2822.97	0.466426	2756.11	6.38157	2822.97	0.248881					2756.11	0	2811.26	0	2756.11	0	2811.26
							2736.14	0	2811.96	0	2756.14	0	2831.96	0					2736.14	0	2800.39	0	2756.14	1.45637	2820.39	0.0815567					2756.14	12.2313	2823	0.477023	2756.14	6.30518	2823	0.245902					2756.14	0	2811.29	0	2756.14	0	2811.29
							2736.17	0	2811.99	0	2756.17	0	2831.99	0					2736.17	0	2800.42	0	2756.17	1.5452	2820.42	0.0865313					2756.17	12.5111	2823.03	0.487933	2756.17	6.22077	2823.03	0.24261					2756.17	0	2811.32	0	2756.17	0	2811.32
							2736.21	0	2812.03	0	2756.21	0	2832.03	0					2736.21	0	2800.46	0	2756.21	1.63788	2820.46	0.0917214					2756.21	12.7995	2823.07	0.499182	2756.21	6.12869	2823.07	0.239019					2756.21	0	2811.36	0	2756.21	0	2811.36
							2736.24	0	2812.06	0	2756.24	0	2832.06	0					2736.24	0	2800.49	0	2756.24	1.73441	2820.49	0.0971269					2756.24	13.0973	2823.1	0.510795	2756.24	6.02932	2823.1	0.235143					2756.24	0	2811.39	0	2756.24	0	2811.39
							2736.27	0	2812.09	0	2756.27	0	2832.09	0					2736.27	0	2800.52	0	2756.27	1.83476	2820.52	0.102747					2756.27	13.4051	2823.13	0.522799	2756.27	5.92305	2823.13	0.230999					2756.27	0	2811.42	0	2756.27	0	2811.42
							2736.31	0	2812.13	0	2756.31	0	2832.13	0					2736.31	0	2800.56	0	2756.31	1.9389	2820.56	0.108579					2756.31	13.7235	2823.17	0.535217	2756.31	5.8103	2823.17	0.226602					2756.31	0	2811.46	0	2756.31	0	2811.46
							2736.34	0	2812.16	0	2756.34	0	2832.16	0					2736.34	0	2800.59	0	2756.34	2.04677	2820.59	0.114619					2756.34	14.0532	2823.2	0.548073	2756.34	5.69153	2823.2	0.22197					2756.34	0	2811.49	0	2756.34	0	2811.49
							2736.37	0	2812.19	0	2756.37	0	2832.19	0					2736.37	0	2800.62	0	2756.37	2.15829	2820.62	0.120864					2756.37	14.3946	2823.23	0.561391	2756.37	5.56718	2823.23	0.21712					2756.37	0	2811.52	0	2756.37	0	2811.52
							2736.41	0	2812.23	0	2756.41	0	2832.23	0					2736.41	0	2800.66	0	2756.41	2.27336	2820.66	0.127308					2756.41	14.7485	2823.27	0.575192	2756.41	5.43775	2823.27	0.212072					2756.41	0	2811.56	0	2756.41	0	2811.56
							2736.44	0	2812.26	0	2756.44	0	2832.26	0					2736.44	0	2800.69	0	2756.44	2.39186	2820.69	0.133944					2756.44	15.1153	2823.3	0.589495	2756.44	5.30371	2823.3	0.206845					2756.44	0	2811.59	0	2756.44	0	2811.59
							2736.47	0	2812.29	0	2756.47	0	2832.29	0					2736.47	0	2800.72	0	2756.47	2.51363	2820.72	0.140763					2756.47	15.4954	2823.33	0.60432	2756.47	5.16556	2823.33	0.201457					2756.47	0	2811.62	0	2756.47	0	2811.62
							2736.51	0	2812.33	0	2756.51	0	2832.33	0					2736.51	0	2800.76	0	2756.51	2.63851	2820.76	0.147756					2756.51	15.8893	2823.37	0.619682	2756.51	5.02381	2823.37	0.195929					2756.51	0	2811.66	0	2756.51	0	2811.66
							2736.54	0	2812.36	0	2756.54	0	2832.36	0					2736.54	0	2800.79	0	2756.54	2.7663	2820.79	0.154913					2756.54	16.2973	2823.4	0.635595	2756.54	4.87895	2823.4	0.190279					2756.54	0	2811.69	0	2756.54	0	2811.69
							2736.57	0	2812.39	0	2756.57	0	2832.39	0					2736.57	0	2800.82	0	2756.57	2.89677	2820.82	0.162219					2756.57	16.7198	2823.43	0.652071	2756.57	4.73149	2823.43	0.184528					2756.57	0	2811.72	0	2756.57	0	2811.72
							2736.61	0	2812.43	0	2756.61	0	2832.43	0					2736.61	0	2800.86	0	2756.61	3.0297	2820.86	0.169663					2756.61	17.1568	2823.47	0.669117	2756.61	4.58192	2823.47	0.178695					2756.61	0	2811.76	0	2756.61	0	2811.76
							2736.64	0	2812.46	0	2756.64	0	2832.46	0					2736.64	0	2800.89	0	2756.64	3.1648	2820.89	0.177229					2756.64	17.6087	2823.5	0.686738	2756.64	4.43074	2823.5	0.172799					2756.64	0	2811.79	0	2756.64	0	2811.79
							2736.67	0	2812.49	0	2756.67	0	2832.49	0					2736.67	0	2800.92	0	2756.67	3.30178	2820.92	0.1849					2756.67	18.0753	2823.53	0.704938	2756.67	4.27843	2823.53	0.166859					2756.67	0	2811.82	0	2756.67	0	2811.82
							2736.71	0	2812.53	0	2756.71	0	2832.53	0					2736.71	0	2800.96	0	2756.71	3.44032	2820.96	0.192658					2756.71	18.5568	2823.57	0.723713	2756.71	4.12547	2823.57	0.160893					2756.71	0	2811.86	0	2756.71	0	2811.86
							2736.74	0	2812.56	0	2756.74	0	2832.56	0					2736.74	0	2800.99	0	2756.74	3.58009	2820.99	0.200485					2756.74	19.0528	2823.6	0.743059	2756.74	3.9723	2823.6	0.15492					2756.74	0	2811.89	0	2756.74	0	2811.89
							2736.77	0	2812.59	0	2756.77	0	2832.59	0					2736.77	0	2801.02	0	2756.77	3.72072	2821.02	0.20836					2756.77	19.5633	2823.63	0.762967	2756.77	3.81938	2823.63	0.148956					2756.77	0	2811.92	0	2756.77	0	2811.92
							2736.81	0	2812.63	0	2756.81	0	2832.63	0					2736.81	0	2801.06	0	2756.81	3.86181	2821.06	0.216262					2756.81	20.0877	2823.67	0.783422	2756.81	3.66712	2823.67	0.143018					2756.81	0	2811.96	0	2756.81	0	2811.96
							2736.84	0	2812.66	0	2756.84	0	2832.66	0					2736.84	0	2801.09	0	2756.84	4.00298	2821.09	0.224167					2756.84	20.6258	2823.7	0.804408	2756.84	3.51593	2823.7	0.137121					2756.84	0	2811.99	0	2756.84	0	2811.99
							2736.87	0	2812.69	0	2756.87	0	2832.69	0					2736.87	0	2801.12	0	2756.87	4.1438	2821.12	0.232053					2756.87	21.177	2823.73	0.825902	2756.87	3.3662	2823.73	0.131282					2756.87	0	2812.02	0	2756.87	0	2812.02
							2736.91	0	2812.73	0	2756.91	0	2832.73	0					2736.91	0	2801.16	0	2756.91	4.28384	2821.16	0.239895					2756.91	21.7405	2823.77	0.847879	2756.91	3.21827	2823.77	0.125513					2756.91	0	2812.06	0	2756.91	0	2812.06
							2736.94	0	2812.76	0	2756.94	0	2832.76	0					2736.94	0	2801.19	0	2756.94	4.42263	2821.19	0.247667					2756.94	22.3156	2823.8	0.870308	2756.94	3.0725	2823.8	0.119828					2756.94	0	2812.09	0	2756.94	0	2812.09
							2736.97	0	2812.79	0	2756.97	0	2832.79	0					2736.97	0	2801.22	0	2756.97	4.55972	2821.22	0.255344					2756.97	22.9014	2823.83	0.893153	2756.97	2.92919	2823.83	0.114238					2756.97	0	2812.12	0	2756.97	0	2812.12
							2737.01	0	2812.83	0	2757.01	0	2832.83	0					2737.01	0	2801.26	0	2757.01	4.69463	2821.26	0.262899					2757.01	23.4968	2823.87	0.916376	2757.01	2.78863	2823.87	0.108756					2757.01	0	2812.16	0	2757.01	0	2812.16
							2737.04	0	2812.86	0	2757.04	0	2832.86	0					2737.04	0	2801.29	0	2757.04	4.82688	2821.29	0.270306					2757.04	24.1008	2823.9	0.939931	2757.04	2.65108	2823.9	0.103392					2757.04	0	2812.19	0	2757.04	0	2812.19
							2737.07	0	2812.89	0	2757.07	0	2832.89	0					2737.07	0	2801.32	0	2757.07	4.956	2821.32	0.277536					2757.07	24.7121	2823.93	0.963772	2757.07	2.51677	2823.93	0.098154					2757.07	0	2812.22	0	2757.07	0	2812.22
							2737.11	0	2812.93	0	2757.11	0	2832.93	0					2737.11	0	2801.36	0	2757.11	5.0815	2821.36	0.284564					2757.11	25.3294	2823.97	0.987846	2757.11	2.38592	2823.97	0.0930509					2757.11	0	2812.26	0	2757.11	0	2812.26
							2737.14	0	2812.96	0	2757.14	0	2832.96	0					2737.14	0	2801.39	0	2757.14	5.20289	2821.39	0.291362					2757.14	25.9512	2824	1.0121	2757.14	2.25871	2824	0.0880898					2757.14	0	2812.29	0	2757.14	0	2812.29
							2737.17	0	2812.99	0	2757.17	0	2832.99	0					2737.17	0	2801.42	0	2757.17	5.31969	2821.42	0.297903					2757.17	26.5759	2824.03	1.03646	2757.17	2.1353	2824.03	0.0832768					2757.17	0	2812.32	0	2757.17	0	2812.32
							2737.21	1.413e-07	2813.03	5.5107e-09	2757.21	0	2833.03	0					2737.21	0	2801.46	0	2757.21	5.43144	2821.46	0.304161					2757.21	27.202	2824.07	1.06088	2757.21	2.01583	2824.07	0.0786172					2757.21	0	2812.36	0	2757.21	0	2812.36
							2737.24	1.762e-07	2813.06	6.8718e-09	2757.24	0	2833.06	0					2737.24	0	2801.49	0	2757.24	5.53768	2821.49	0.31011					2757.24	27.8277	2824.1	1.08528	2757.24	1.90039	2824.1	0.0741153					2757.24	0	2812.39	0	2757.24	0	2812.39
							2737.27	2.196e-07	2813.09	8.5644e-09	2757.27	0	2833.09	0					2737.27	0	2801.52	0	2757.27	5.63795	2821.52	0.315725					2757.27	28.4512	2824.13	1.1096	2757.27	1.78909	2824.13	0.0697745					2757.27	0	2812.42	0	2757.27	0	2812.42
							2737.31	2.731e-07	2813.13	1.06509e-08	2757.31	0	2833.13	0					2737.31	0	2801.56	0	2757.31	5.73184	2821.56	0.320983					2757.31	29.0706	2824.17	1.13375	2757.31	1.68198	2824.17	0.0655971					2757.31	0	2812.46	0	2757.31	0	2812.46
							2737.34	3.392e-07	2813.16	1.32288e-08	2757.34	0	2833.16	0					2737.34	0	2801.59	0	2757.34	5.81894	2821.59	0.325861					2757.34	29.684	2824.2	1.15767	2757.34	1.5791	2824.2	0.061585					2757.34	0	2812.49	0	2757.34	0	2812.49
							2737.37	4.206e-07	2813.19	1.64034e-08	2757.37	0	2833.19	0					2737.37	0	2801.62	0	2757.37	5.89885	2821.62	0.330336					2757.37	30.2893	2824.23	1.18128	2757.37	1.48048	2824.23	0.0577388					2757.37	0	2812.52	0	2757.37	0	2812.52
							2737.41	5.207e-07	2813.23	2.03073e-08	2757.41	0	2833.23	0					2737.41	0	2801.66	0	2757.41	5.97123	2821.66	0.334389					2757.41	30.8845	2824.27	1.20449	2757.41	1.38612	2824.27	0.0540588					2757.41	0	2812.56	0	2757.41	0	2812.56
							2737.44	6.438e-07	2813.26	2.51082e-08	2757.44	0	2833.26	0					2737.44	0	2801.69	0	2757.44	6.03575	2821.69	0.338002					2757.44	31.4675	2824.3	1.22723	2757.44	1.29601	2824.3	0.0505443					2757.44	0	2812.59	0	2757.44	0	2812.59
							2737.47	7.946e-07	2813.29	3.09894e-08	2757.47	0	2833.29	0					2737.47	0	2801.72	0	2757.47	6.09209	2821.72	0.341157					2757.47	32.0363	2824.33	1.24941	2757.47	1.2101	2824.33	0.047194					2757.47	0	2812.62	0	2757.47	0	2812.62
							2737.51	9.793e-07	2813.33	3.81927e-08	2757.51	0	2833.33	0					2737.51	0	2801.76	0	2757.51	6.14001	2821.76	0.34384					2757.51	32.5886	2824.37	1.27096	2757.51	1.12836	2824.37	0.0440061					2757.51	0	2812.66	0	2757.51	0	2812.66
							2737.54	1.205e-06	2813.36	4.6995e-08	2757.54	0	2833.36	0					2737.54	0	2801.79	0	2757.54	6.17926	2821.79	0.346038					2757.54	33.1224	2824.4	1.29178	2757.54	1.05072	2824.4	0.0409781					2757.54	0	2812.69	0	2757.54	0	2812.69
							2737.57	1.4805e-06	2813.39	5.77395e-08	2757.57	0	2833.39	0					2737.57	0	2801.82	0	2757.57	6.20965	2821.82	0.34774					2757.57	33.6356	2824.43	1.31179	2757.57	0.977106	2824.43	0.0381071					2757.57	0	2812.72	0	2757.57	0	2812.72
							2737.61	1.8162e-06	2813.43	7.08318e-08	2757.61	0	2833.43	0					2737.61	0	2801.86	0	2757.61	6.23104	2821.86	0.348938					2757.61	34.1261	2824.47	1.33092	2757.61	0.907433	2824.47	0.0353899					2757.61	0	2812.76	0	2757.61	0	2812.76
							2737.64	2.2245e-06	2813.46	8.67555e-08	2757.64	0	2833.46	0					2737.64	0	2801.89	0	2757.64	6.2433	2821.89	0.349625					2757.64	34.5918	2824.5	1.34908	2757.64	0.841603	2824.5	0.0328225					2757.64	0	2812.79	0	2757.64	0	2812.79
							2737.67	2.7205e-06	2813.49	1.061e-07	2757.67	0	2833.49	0					2737.67	0	2801.92	0	2757.67	6.24636	2821.92	0.349796					2757.67	35.0308	2824.53	1.3662	2757.67	0.779513	2824.53	0.030401					2757.67	0	2812.82	0	2757.67	0	2812.82
							2737.71	3.3219e-06	2813.53	1.29554e-07	2757.71	0	2833.53	0					2737.71	0	2801.96	0	2757.71	6.24019	2821.96	0.349451					2757.71	35.441	2824.57	1.3822	2757.71	0.721048	2824.57	0.0281209					2757.71	0	2812.86	0	2757.71	0	2812.86
							2737.74	4.05e-06	2813.56	1.5795e-07	2757.74	0	2833.56	0					2737.74	0	2801.99	0	2757.74	6.2248	2821.99	0.348589					2757.74	35.8207	2824.6	1.39701	2757.74	0.66609	2824.6	0.0259775					2757.74	0	2812.89	0	2757.74	0	2812.89
							2737.77	4.9301e-06	2813.59	1.92274e-07	2757.77	0	2833.59	0					2737.77	0	2802.02	0	2757.77	6.20024	2822.02	0.347214					2757.77	36.168	2824.63	1.41055	2757.77	0.614515	2824.63	0.0239661					2757.77	0	2812.92	0	2757.77	0	2812.92
							2737.81	5.9923e-06	2813.63	2.337e-07	2757.81	0	2833.63	0					2737.81	0	2802.06	0	2757.81	6.16661	2822.06	0.34533					2757.81	36.4813	2824.67	1.42277	2757.81	0.566194	2824.67	0.0220816					2757.81	0	2812.96	0	2757.81	0	2812.96
							2737.84	7.272e-06	2813.66	2.83608e-07	2757.84	0	2833.66	0					2737.84	0	2802.09	0	2757.84	6.12403	2822.09	0.342946					2757.84	36.759	2824.7	1.4336	2757.84	0.520996	2824.7	0.0203188					2757.84	0	2812.99	0	2757.84	0	2812.99
							2737.87	8.8114e-06	2813.69	3.43645e-07	2757.87	0	2833.69	0					2737.87	0	2802.12	0	2757.87	6.07269	2822.12	0.340071					2757.87	36.9996	2824.73	1.44298	2757.87	0.478787	2824.73	0.0186727					2757.87	0	2813.02	0	2757.87	0	2813.02
							2737.91	1.06603e-05	2813.73	4.15752e-07	2757.91	0	2833.73	0					2737.91	0	2802.16	0	2757.91	6.01279	2822.16	0.336716					2757.91	37.2018	2824.77	1.45087	2757.91	0.439433	2824.77	0.0171379					2757.91	0	2813.06	0	2757.91	0	2813.06
							2737.94	1.28772e-05	2813.76	5.02211e-07	2757.94	0	2833.76	0					2737.94	0	2802.19	0	2757.94	5.94458	2822.19	0.332897					2757.94	37.3645	2824.8	1.45721	2757.94	0.402799	2824.8	0.0157092					2757.94	0	2813.09	0	2757.94	0	2813.09
							2737.97	1.55312e-05	2813.79	6.05717e-07	2757.97	0	2833.79	0					2737.97	0	2802.22	0	2757.97	5.86836	2822.22	0.328628					2757.97	37.4865	2824.83	1.46197	2757.97	0.36875	2824.83	0.0143812					2757.97	0	2813.12	0	2757.97	0	2813.12
							2738.01	1.87034e-05	2813.83	7.29433e-07	2758.01	0	2833.83	0					2738.01	0	2802.26	0	2758.01	5.78443	2822.26	0.323928					2758.01	37.567	2824.87	1.46511	2758.01	0.337153	2824.87	0.013149					2758.01	0	2813.16	0	2758.01	0	2813.16
							2738.04	2.24887e-05	2813.86	8.77059e-07	2758.04	0	2833.86	0					2738.04	0	2802.29	0	2758.04	5.69315	2822.29	0.318816					2758.04	37.6053	2824.9	1.46661	2758.04	0.307877	2824.9	0.0120072					2758.04	0	2813.19	0	2758.04	0	2813.19
							2738.07	2.69986e-05	2813.89	1.05295e-06	2758.07	0	2833.89	0					2738.07	0	2802.32	0	2758.07	5.59489	2822.32	0.313314					2758.07	37.6008	2824.93	1.46643	2758.07	0.280793	2824.93	0.0109509					2758.07	0	2813.22	0	2758.07	0	2813.22
							2738.11	3.23628e-05	2813.93	1.26215e-06	2758.11	0	2833.93	0					2738.11	0	2802.36	0	2758.11	5.49007	2822.36	0.307444					2758.11	37.5531	2824.97	1.46457	2758.11	0.255774	2824.97	0.00997518					2758.11	0	2813.26	0	2758.11	0	2813.26
							2738.14	3.87331e-05	2813.96	1.51059e-06	2758.14	0	2833.96	0					2738.14	0	2802.39	0	2758.14	5.3791	2822.39	0.30123					2758.14	37.462	2825	1.46102	2758.14	0.232697	2825	0.00907519					2758.14	0	2813.29	0	2758.14	0	2813.29
							2738.17	4.6286e-05	2813.99	1.80515e-06	2758.17	0	2833.99	0					2738.17	0	2802.42	0	2758.17	5.26244	2822.42	0.294697					2758.17	37.3274	2825.03	1.45577	2758.17	0.211443	2825.03	0.0082463					2758.17	0	2813.32	0	2758.17	0	2813.32
							2738.21	5.52276e-05	2814.03	2.15388e-06	2758.21	0	2834.03	0					2738.21	0	2802.46	0	2758.21	5.14054	2822.46	0.28787					2758.21	37.1495	2825.07	1.44883	2758.21	0.191898	2825.07	0.00748401					2758.21	0	2813.36	0	2758.21	0	2813.36
							2738.24	6.57937e-05	2814.06	2.56595e-06	2758.24	0	2834.06	0					2738.24	0	2802.49	0	2758.24	5.01389	2822.49	0.280778					2758.24	36.9285	2825.1	1.44021	2758.24	0.173949	2825.1	0.006784					2758.24	0	2813.39	0	2758.24	0	2813.39
							2738.27	7.82606e-05	2814.09	3.05216e-06	2758.27	0	2834.09	0					2738.27	0	2802.52	0	2758.27	4.88298	2822.52	0.273447					2758.27	36.665	2825.13	1.42994	2758.27	0.157489	2825.13	0.00614209					2758.27	0	2813.42	0	2758.27	0	2813.42
							2738.31	9.29464e-05	2814.13	3.62491e-06	2758.31	0	2834.13	0					2738.31	0	2802.56	0	2758.31	4.74829	2822.56	0.265904					2758.31	36.3596	2825.17	1.41802	2758.31	0.142418	2825.17	0.0055543					2758.31	0	2813.46	0	2758.31	0	2813.46
							2738.34	0.000110218	2814.16	4.2985e-06	2758.34	0	2834.16	0					2738.34	0	2802.59	0	2758.34	4.61034	2822.59	0.258179					2758.34	36.0131	2825.2	1.40451	2758.34	0.128637	2825.2	0.00501682					2758.34	0	2813.49	0	2758.34	0	2813.49
							2738.37	0.000130498	2814.19	5.08941e-06	2758.37	0	2834.19	0					2738.37	0	2802.62	0	2758.37	4.46961	2822.62	0.250298					2758.37	35.6264	2825.23	1.38943	2758.37	0.116052	2825.23	0.00452605					2758.37	0	2813.52	0	2758.37	0	2813.52
							2738.41	0.000154271	2814.23	6.01656e-06	2758.41	0	2834.23	0					2738.41	0	2802.66	0	2758.41	4.32662	2822.66	0.242291					2758.41	35.2008	2825.27	1.37283	2758.41	0.104578	2825.27	0.00407852					2758.41	0	2813.56	0	2758.41	0	2813.56
							2738.44	0.000182094	2814.26	7.10165e-06	2758.44	0	2834.26	0					2738.44	0	2802.69	0	2758.44	4.18185	2822.69	0.234184					2758.44	34.7375	2825.3	1.35476	2758.44	0.0941282	2825.3	0.003671					2758.44	0	2813.59	0	2758.44	0	2813.59
							2738.47	0.000214603	2814.29	8.36953e-06	2758.47	0	2834.29	0					2738.47	0	2802.72	0	2758.47	4.0358	2822.72	0.226005					2758.47	34.2379	2825.33	1.33528	2758.47	0.0846258	2825.33	0.00330041					2758.47	0	2813.62	0	2758.47	0	2813.62
							2738.51	0.000252528	2814.33	9.84858e-06	2758.51	0	2834.33	0					2738.51	0	2802.76	0	2758.51	3.88893	2822.76	0.21778					2758.51	33.7037	2825.37	1.31444	2758.51	0.075996	2825.37	0.00296385					2758.51	0	2813.66	0	2758.51	0	2813.66
							2738.54	0.000296696	2814.36	1.15711e-05	2758.54	0	2834.36	0					2738.54	0	2802.79	0	2758.54	3.74172	2822.79	0.209536					2758.54	33.1364	2825.4	1.29232	2758.54	0.0681691	2825.4	0.00265859					2758.54	0	2813.69	0	2758.54	0	2813.69
							2738.57	0.000348053	2814.39	1.35741e-05	2758.57	0	2834.39	0					2738.57	0	2802.82	0	2758.57	3.59461	2822.82	0.201298					2758.57	32.5379	2825.43	1.26898	2758.57	0.0610796	2825.43	0.00238211					2758.57	0	2813.72	0	2758.57	0	2813.72
							2738.61	0.00040767	2814.43	1.58991e-05	2758.61	0	2834.43	0					2738.61	0	2802.86	0	2758.61	3.44804	2822.86	0.19309					2758.61	31.91	2825.47	1.24449	2758.61	0.0546665	2825.47	0.00213199					2758.61	0	2813.76	0	2758.61	0	2813.76
							2738.64	0.000476764	2814.46	1.85938e-05	2758.64	0	2834.46	0					2738.64	0	2802.89	0	2758.64	3.30241	2822.89	0.184935					2758.64	31.2548	2825.5	1.21894	2758.64	0.0488726	2825.5	0.00190603					2758.64	0	2813.79	0	2758.64	0	2813.79
							2738.67	0.000556709	2814.49	2.17117e-05	2758.67	0	2834.49	0					2738.67	0	2802.92	0	2758.67	3.15812	2822.92	0.176854					2758.67	30.5744	2825.53	1.1924	2758.67	0.0436448	2825.53	0.00170215					2758.67	0	2813.82	0	2758.67	0	2813.82
							2738.71	0.000649058	2814.53	2.53133e-05	2758.71	0	2834.53	0					2738.71	0	2802.96	0	2758.71	3.01553	2822.96	0.16887					2758.71	29.8708	2825.57	1.16496	2758.71	0.0389337	2825.57	0.00151841					2758.71	0	2813.86	0	2758.71	0	2813.86
							2738.74	0.000755561	2814.56	2.94669e-05	2758.74	0	2834.56	0					2738.74	0	2802.99	0	2758.74	2.875	2822.99	0.161					2758.74	29.1462	2825.6	1.1367	2758.74	0.0346935	2825.6	0.00135305					2758.74	0	2813.89	0	2758.74	0	2813.89
							2738.77	0.000878186	2814.59	3.42492e-05	2758.77	0	2834.59	0					2738.77	0	2803.02	0	2758.77	2.73684	2823.02	0.153263					2758.77	28.4029	2825.63	1.10771	2758.77	0.0308819	2825.63	0.00120439					2758.77	0	2813.92	0	2758.77	0	2813.92
							2738.81	0.00101914	2814.63	3.97464e-05	2758.81	0	2834.63	0					2738.81	0	2803.06	0	2758.81	2.60134	2823.06	0.145675					2758.81	27.6432	2825.67	1.07808	2758.81	0.0274597	2825.67	0.00107093					2758.81	0	2813.96	0	2758.81	0	2813.96
							2738.84	0.00118089	2814.66	4.60549e-05	2758.84	0	2834.66	0					2738.84	0	2803.09	0	2758.84	2.46879	2823.09	0.138252					2758.84	26.8692	2825.7	1.0479	2758.84	0.0243908	2825.7	0.000951241					2758.84	0	2813.99	0	2758.84	0	2813.99
							2738.87	0.00136621	2814.69	5.32824e-05	2758.87	0	2834.69	0					2738.87	0	2803.12	0	2758.87	2.33941	2823.12	0.131007					2758.87	26.0834	2825.73	1.01725	2758.87	0.021642	2825.73	0.00084404					2758.87	0	2814.02	0	2758.87	0	2814.02
							2738.91	0.00157818	2814.73	6.15492e-05	2758.91	0	2834.73	0					2738.91	0	2803.16	0	2758.91	2.21344	2823.16	0.123952					2758.91	25.2878	2825.77	0.986225	2758.91	0.0191829	2825.77	0.000748134					2758.91	3.06e-08	2814.06	9.027e-10	2758.91	3.06e-08	2814.06
							2738.94	0.00182023	2814.76	7.09891e-05	2758.94	0	2834.76	0					2738.94	0	2803.19	0	2758.94	2.09105	2823.19	0.117099					2758.94	24.4849	2825.8	0.954911	2758.94	0.0169855	2825.8	0.000662435					2758.94	3.81e-08	2814.09	1.12395e-09	2758.94	3.81e-08	2814.09
							2738.97	0.00209617	2814.79	8.17506e-05	2758.97	0	2834.79	0					2738.97	0	2803.22	0	2758.97	1.97241	2823.22	0.110455					2758.97	23.6768	2825.83	0.923393	2758.97	0.0150242	2825.83	0.000585945					2758.97	4.74e-08	2814.12	1.3983e-09	2758.97	4.74e-08	2814.12
							2739.01	0.00241022	2814.83	9.39986e-05	2759.01	0	2834.83	0					2739.01	0	2803.26	0	2759.01	1.85766	2823.26	0.104029					2759.01	22.8656	2825.87	0.891758	2759.01	0.0132757	2825.87	0.000517752					2759.01	5.89e-08	2814.16	1.73755e-09	2759.01	5.89e-08	2814.16
							2739.04	0.00276705	2814.86	0.000107915	2759.04	0	2834.86	0					2739.04	0	2803.29	0	2759.04	1.74691	2823.29	0.0978268					2759.04	22.0535	2825.9	0.860088	2759.04	0.0117186	2825.9	0.000457026					2759.04	7.3e-08	2814.19	2.1535e-09	2759.04	7.3e-08	2814.19
							2739.07	0.00317182	2814.89	0.000123701	2759.07	0	2834.89	0					2739.07	0	2803.32	0	2759.07	1.64025	2823.32	0.0918541					2759.07	21.2426	2825.93	0.828462	2759.07	0.0103336	2825.93	0.00040301					2759.07	9.04e-08	2814.22	2.6668e-09	2759.07	9.04e-08	2814.22
							2739.11	0.0036302	2814.93	0.000141578	2759.11	0	2834.93	0					2739.11	0	2803.36	0	2759.11	1.53775	2823.36	0.0861142					2759.11	20.4349	2825.97	0.796959	2759.11	0.009103	2825.97	0.000355017					2759.11	1.118e-07	2814.26	3.2981e-09	2759.11	1.118e-07	2814.26
							2739.14	0.00414843	2814.96	0.000161789	2759.14	0	2834.96	0					2739.14	0	2803.39	0	2759.14	1.43946	2823.39	0.0806095					2759.14	19.6321	2826	0.765653	2759.14	0.00801081	2826	0.000312422					2759.14	1.38e-07	2814.29	4.071e-09	2759.14	1.38e-07	2814.29
							2739.17	0.00473333	2814.99	0.0001846	2759.17	0	2834.99	0					2739.17	0	2803.42	0	2759.17	1.34538	2823.42	0.0753413					2759.17	18.8363	2826.03	0.734614	2759.17	0.00704253	2826.03	0.000274659					2759.17	1.702e-07	2814.32	5.0209e-09	2759.17	1.702e-07	2814.32
							2739.21	0.00539237	2815.03	0.000210303	2759.21	0	2835.03	0					2739.21	0	2803.46	0	2759.21	1.25553	2823.46	0.0703097					2759.21	18.049	2826.07	0.703911	2759.21	0.00618505	2826.07	0.000241217					2759.21	2.094e-07	2814.36	6.1773e-09	2759.21	2.095e-07	2814.36
							2739.24	0.00613372	2815.06	0.000239215	2759.24	0	2835.06	0					2739.24	0	2803.49	0	2759.24	1.16989	2823.49	0.0655137					2759.24	17.272	2826.1	0.673606	2759.24	0.0054265	2826.1	0.000211634					2759.24	2.574e-07	2814.39	7.5933e-09	2759.24	2.574e-07	2814.39
							2739.27	0.00696625	2815.09	0.000271684	2759.27	0	2835.09	0					2739.27	0	2803.52	0	2759.27	1.08842	2823.52	0.0609514					2759.27	16.5067	2826.13	0.64376	2759.27	0.0047562	2826.13	0.000185492					2759.27	3.158e-07	2814.42	9.3161e-09	2759.27	3.159e-07	2814.42
							2739.31	0.00789958	2815.13	0.000308084	2759.31	0	2835.13	0					2739.31	0	2803.56	0	2759.31	1.01107	2823.56	0.05662					2759.31	15.7545	2826.17	0.614427	2759.31	0.00416452	2826.17	0.000162416					2759.31	3.87e-07	2814.46	1.14165e-08	2759.31	3.87e-07	2814.46
							2739.34	0.00894417	2815.16	0.000348823	2759.34	0	2835.16	0					2739.34	0	2803.59	0	2759.34	0.937784	2823.59	0.0525159					2759.34	15.0169	2826.2	0.585659	2759.34	0.00364278	2826.2	0.000142068					2759.34	4.734e-07	2814.49	1.39653e-08	2759.34	4.734e-07	2814.49
							2739.37	0.0101113	2815.19	0.00039434	2759.37	0	2835.19	0					2739.37	0	2803.62	0	2759.37	0.868476	2823.62	0.0486347					2759.37	14.2949	2826.23	0.557502	2759.37	0.00318321	2826.23	0.000124145					2759.37	5.782e-07	2814.52	1.70569e-08	2759.37	5.783e-07	2814.52
							2739.41	0.0114131	2815.23	0.000445111	2759.41	0	2835.23	0					2739.41	0	2803.66	0	2759.41	0.803059	2823.66	0.0449713					2759.41	13.5897	2826.27	0.529999	2759.41	0.00277883	2826.27	0.000108374					2759.41	7.051e-07	2814.56	2.08004e-08	2759.41	7.052e-07	2814.56
							2739.44	0.0128627	2815.26	0.000501644	2759.44	0	2835.26	0					2739.44	0	2803.69	0	2759.44	0.741432	2823.69	0.0415202					2759.44	12.9022	2826.3	0.503187	2759.44	0.00242338	2826.3	9.45119e-05					2759.44	8.586e-07	2814.59	2.53287e-08	2759.44	8.587e-07	2814.59
							2739.47	0.014474	2815.29	0.000564487	2759.47	0	2835.29	0					2739.47	0	2803.72	0	2759.47	0.683485	2823.72	0.0382752					2759.47	12.2333	2826.33	0.4771	2759.47	0.00211127	2826.33	8.23396e-05					2759.47	1.0439e-06	2814.62	3.07951e-08	2759.47	1.044e-06	2814.62
							2739.51	0.0162622	2815.33	0.000634224	2759.51	0	2835.33	0					2739.51	0	2803.76	0	2759.51	0.629102	2823.76	0.0352297					2759.51	11.5838	2826.37	0.451768	2759.51	0.00183751	2826.37	7.16628e-05					2759.51	1.2672e-06	2814.66	3.73824e-08	2759.51	1.2673e-06	2814.66
							2739.54	0.0182431	2815.36	0.000711479	2759.54	0	2835.36	0					2739.54	0	2803.79	0	2759.54	0.578158	2823.79	0.0323768					2759.54	10.9542	2826.4	0.427214	2759.54	0.00159762	2826.4	6.23073e-05					2759.54	1.5358e-06	2814.69	4.53061e-08	2759.54	1.536e-06	2814.69
							2739.57	0.0204337	2815.39	0.000796915	2759.57	0	2835.39	0					2739.57	0	2803.82	0	2759.57	0.530525	2823.82	0.0297094					2759.57	10.3451	2826.43	0.403459	2759.57	0.00138765	2826.43	5.41185e-05					2759.57	1.8586e-06	2814.72	5.48287e-08	2759.57	1.8588e-06	2814.72
							2739.61	0.0228522	2815.43	0.000891236	2759.61	0	2835.43	0					2739.61	0	2803.86	0	2759.61	0.48607	2823.86	0.0272199					2759.61	9.75693	2826.47	0.38052	2759.61	0.00120405	2826.47	4.69581e-05					2759.61	2.2458e-06	2814.76	6.62511e-08	2759.61	2.246e-06	2814.76
							2739.64	0.0255176	2815.46	0.000995186	2759.64	0	2835.46	0					2739.64	0	2803.89	0	2759.64	0.444657	2823.89	0.0249008					2759.64	9.18998	2826.5	0.358409	2759.64	0.00104367	2826.5	4.07033e-05					2759.64	2.7094e-06	2814.79	7.99273e-08	2759.64	2.7097e-06	2814.79
							2739.67	0.0284499	2815.49	0.00110955	2759.67	0	2835.49	0					2739.67	0	2803.92	0	2759.67	0.406149	2823.92	0.0227443					2759.67	8.64447	2826.53	0.337134	2759.67	0.000903737	2826.53	3.52457e-05					2759.67	3.2637e-06	2814.82	9.62791e-08	2759.67	3.2641e-06	2814.82
							2739.71	0.0316704	2815.53	0.00123515	2759.71	0	2835.53	0					2739.71	0	2803.96	0	2759.71	0.370407	2823.96	0.0207428					2759.71	8.12055	2826.57	0.316701	2759.71	0.000781757	2826.57	3.04885e-05					2759.71	3.9254e-06	2814.86	1.15799e-07	2759.71	3.9258e-06	2814.86
							2739.74	0.0352012	2815.56	0.00137285	2759.74	0	2835.56	0					2739.74	0	2803.99	0	2759.74	0.337292	2823.99	0.0188883					2759.74	7.61823	2826.6	0.297111	2759.74	0.000675541	2826.6	2.63461e-05					2759.74	4.7139e-06	2814.89	1.3906e-07	2759.74	4.7144e-06	2814.89
							2739.77	0.0390653	2815.59	0.00152355	2759.77	0	2835.59	0					2739.77	0	2804.02	0	2759.77	0.306666	2824.02	0.0171733					2759.77	7.13747	2826.63	0.278361	2759.77	0.000583149	2826.63	2.27428e-05					2759.77	5.6521e-06	2814.92	1.66737e-07	2759.77	5.6527e-06	2814.92
							2739.81	0.0432868	2815.63	0.00168819	2759.81	0	2835.63	0					2739.81	0	2804.06	0	2759.81	0.278394	2824.06	0.01559					2759.81	6.67815	2826.67	0.260448	2759.81	0.000502867	2826.67	1.96118e-05					2759.81	6.7665e-06	2814.96	1.99612e-07	2759.81	6.7673e-06	2814.96
							2739.84	0.0478906	2815.66	0.00186774	2759.84	0	2835.66	0					2739.84	0	2804.09	0	2759.84	0.25234	2824.09	0.014131					2759.84	6.24006	2826.7	0.243362	2759.84	0.000433181	2826.7	1.68941e-05					2759.84	8.0883e-06	2814.99	2.38605e-07	2759.84	8.0892e-06	2814.99
							2739.87	0.0529025	2815.69	0.0020632	2759.87	0	2835.69	0					2739.87	0	2804.12	0	2759.87	0.228373	2824.12	0.0127889					2759.87	5.82294	2826.73	0.227095	2759.87	0.000372757	2826.73	1.45375e-05					2759.87	9.6533e-06	2815.02	2.84772e-07	2759.87	9.6544e-06	2815.02
							2739.91	0.058349	2815.73	0.00227561	2759.91	0	2835.73	0					2739.91	0	2804.16	0	2759.91	0.206366	2824.16	0.0115565					2759.91	5.42645	2826.77	0.211632	2759.91	0.000320419	2826.77	1.24963e-05					2759.91	1.15035e-05	2815.06	3.39353e-07	2759.91	1.15047e-05	2815.06
							2739.94	0.064257	2815.76	0.00250602	2759.94	0	2835.76	0					2739.94	0	2804.19	0	2759.94	0.186193	2824.19	0.0104268					2759.94	5.05022	2826.8	0.196958	2759.94	0.000275134	2826.8	1.07302e-05					2759.94	1.36871e-05	2815.09	4.03769e-07	2759.94	1.36885e-05	2815.09
							2739.97	0.0706542	2815.79	0.00275552	2759.97	0	2835.79	0					2739.97	0	2804.22	0	2759.97	0.167734	2824.22	0.0093931					2759.97	4.69379	2826.83	0.183058	2759.97	0.000235994	2826.83	9.20377e-06					2759.97	1.62601e-05	2815.12	4.79673e-07	2759.97	1.62618e-05	2815.12
							2740.01	0.0775688	2815.83	0.00302518	2760.01	0	2835.83	0					2740.01	0	2804.26	0	2760.01	0.150873	2824.26	0.0084489					2760.01	4.35669	2826.87	0.169911	2760.01	0.000202202	2826.87	7.88586e-06					2760.01	1.9287e-05	2815.16	5.68967e-07	2760.01	1.92891e-05	2815.16
							2740.04	0.0850288	2815.86	0.00331612	2760.04	0	2835.86	0					2740.04	0	2804.29	0	2760.04	0.135499	2824.29	0.00758794					2760.04	4.03839	2826.9	0.157497	2760.04	0.000173058	2826.9	6.74926e-06					2760.04	2.28422e-05	2815.19	6.73845e-07	2760.04	2.28446e-05	2815.19
							2740.08	0.0930628	2815.9	0.00362945	2760.08	0	2835.9	0					2740.08	0	2804.33	0	2760.08	0.121504	2824.33	0.00680425					2760.08	3.73834	2826.94	0.145795	2760.08	0.000147951	2826.94	5.77009e-06					2760.08	2.70111e-05	2815.23	7.96827e-07	2760.08	2.70139e-05	2815.23
							2740.11	0.101699	2815.93	0.00396627	2760.11	0	2835.93	0					2740.11	0	2804.36	0	2760.11	0.108788	2824.36	0.00609213					2760.11	3.45596	2826.97	0.134782	2760.11	0.000126346	2826.97	4.92749e-06					2760.11	3.18916e-05	2815.26	9.40802e-07	2760.11	3.18949e-05	2815.26
							2740.14	0.110966	2815.96	0.00432766	2760.14	0	2835.96	0					2740.14	0	2804.39	0	2760.14	0.097253	2824.39	0.00544617					2760.14	3.19063	2827	0.124435	2760.14	0.000107774	2827	4.20321e-06					2760.14	3.75959e-05	2815.29	1.10908e-06	2760.14	3.75998e-05	2815.29
							2740.18	0.12089	2816	0.00471472	2760.18	0	2836	0					2740.18	0	2804.43	0	2760.18	0.0868075	2824.43	0.00486122					2760.18	2.94172	2827.04	0.114727	2760.18	9.1802e-05	2827.04	3.58028e-06					2760.18	4.42522e-05	2815.33	1.30544e-06	2760.18	4.42569e-05	2815.33
							2740.21	0.1315	2816.03	0.00512848	2760.21	0	2836.03	0					2740.21	0	2804.46	0	2760.21	0.0773649	2824.46	0.00433243					2760.21	2.7086	2827.07	0.105636	2760.21	7.81319e-05	2827.07	3.04714e-06					2760.21	5.20069e-05	2815.36	1.5342e-06	2760.21	5.20123e-05	2815.36
							2740.24	0.14282	2816.06	0.00556997	2760.24	0	2836.06	0					2740.24	0	2804.49	0	2760.24	0.0688435	2824.49	0.00385524					2760.24	2.49061	2827.1	0.0971339	2760.24	6.64209e-05	2827.1	2.59042e-06					2760.24	6.10262e-05	2815.39	1.80027e-06	2760.24	6.10327e-05	2815.39
							2740.28	0.154876	2816.1	0.00604015	2760.28	0	2836.1	0					2740.28	0	2804.53	0	2760.28	0.0611667	2824.53	0.00342533					2760.28	2.2871	2827.14	0.0891967	2760.28	5.63998e-05	2827.14	2.19959e-06					2760.28	7.14995e-05	2815.43	2.10924e-06	2760.28	7.1507e-05	2815.43
							2740.31	0.167691	2816.13	0.00653993	2760.31	0	2836.13	0					2740.31	0	2804.56	0	2760.31	0.0542624	2824.56	0.00303869					2760.31	2.09739	2827.17	0.0817982	2760.31	4.78345e-05	2827.17	1.86555e-06					2760.31	8.36411e-05	2815.46	2.46741e-06	2760.31	8.365e-05	2815.46
							2740.34	0.181286	2816.16	0.00707017	2760.34	0	2836.16	0					2740.34	0	2804.59	0	2760.34	0.0480635	2824.59	0.00269155					2760.34	1.92084	2827.2	0.0749127	2760.34	4.05225e-05	2827.2	1.58038e-06					2760.34	9.76943e-05	2815.49	2.88198e-06	2760.34	9.77047e-05	2815.49
							2740.38	0.195683	2816.2	0.00763163	2760.38	0	2836.2	0					2740.38	0	2804.63	0	2760.38	0.0425073	2824.63	0.00238041					2760.38	1.75678	2827.24	0.0685146	2760.38	3.42875e-05	2827.24	1.33721e-06					2760.38	0.000113933	2815.53	3.36103e-06	2760.38	0.000113945	2815.53
							2740.41	0.210897	2816.23	0.00822499	2760.41	0	2836.23	0					2740.41	0	2804.66	0	2760.41	0.0375357	2824.66	0.002102					2760.41	1.60458	2827.27	0.0625788	2760.41	2.89771e-05	2827.27	1.13011e-06					2760.41	0.000132666	2815.56	3.91364e-06	2760.41	0.00013268	2815.56
							2740.44	0.226945	2816.26	0.00885084	2760.44	0	2836.26	0					2740.44	0	2804.69	0	2760.44	0.0330946	2824.69	0.0018533					2760.44	1.4636	2827.3	0.0570804	2760.44	2.4451e-05	2827.3	9.53589e-07					2760.44	0.00015424	2815.59	4.55009e-06	2760.44	0.000154257	2815.59
							2740.48	0.243837	2816.3	0.00950965	2760.48	0	2836.3	0					2740.48	0	2804.73	0	2760.48	0.0291342	2824.73	0.00163151					2760.48	1.33321	2827.34	0.0519951	2760.48	2.04346e-05	2827.34	7.96949e-07					2760.48	0.000179047	2815.63	5.2819e-06	2760.48	0.000179066	2815.63
							2740.51	0.261584	2816.33	0.0102018	2760.51	0	2836.33	0					2740.51	0	2804.76	0	2760.51	0.0256083	2824.76	0.00143406					2760.51	1.2128	2827.37	0.0472991	2760.51	1.72149e-05	2827.37	6.71381e-07					2760.51	0.000207524	2815.66	6.12196e-06	2760.51	0.000207546	2815.66
							2740.54	0.28019	2816.36	0.0109274	2760.54	0	2836.36	0					2740.54	0	2804.79	0	2760.54	0.0224745	2824.79	0.00125857					2760.54	1.10178	2827.4	0.0429693	2760.54	1.44843e-05	2827.4	5.64888e-07					2760.54	0.000240159	2815.69	7.08469e-06	2760.54	0.000240184	2815.69
							2740.58	0.299658	2816.4	0.0116867	2760.58	0	2836.4	0					2740.58	0	2804.83	0	2760.58	0.0196939	2824.83	0.00110286					2760.58	0.99957	2827.44	0.0389832	2760.58	1.21659e-05	2827.44	4.7447e-07					2760.58	0.000277498	2815.73	8.1862e-06	2760.58	0.000277527	2815.73
							2740.61	0.319985	2816.43	0.0124794	2760.61	0	2836.43	0					2740.61	0	2804.86	0	2760.61	0.0172308	2824.86	0.000964925					2760.61	0.905624	2827.47	0.0353193	2760.61	1.02106e-05	2827.47	3.98213e-07					2760.61	0.000320149	2815.76	9.44439e-06	2760.61	0.000320183	2815.76
							2740.64	0.341166	2816.46	0.0133055	2760.64	0	2836.46	0					2740.64	0	2804.89	0	2760.64	0.0150526	2824.89	0.000842945					2760.64	0.819401	2827.5	0.0319566	2760.64	8.5586e-06	2827.5	3.33785e-07					2760.64	0.000368786	2815.79	1.08792e-05	2760.64	0.000368825	2815.79
							2740.68	0.363188	2816.5	0.0141643	2760.68	0	2836.5	0					2740.68	0	2804.93	0	2760.68	0.0131295	2824.93	0.000735254					2760.68	0.740387	2827.54	0.0288751	2760.68	7.1647e-06	2827.54	2.79423e-07					2760.68	0.000424157	2815.83	1.25126e-05	2760.68	0.000424202	2815.83
							2740.71	0.386037	2816.53	0.0150554	2760.71	0	2836.53	0					2740.71	0	2804.96	0	2760.71	0.0114345	2824.96	0.000640335					2760.71	0.668089	2827.57	0.0260555	2760.71	5.9781e-06	2827.57	2.33146e-07					2760.71	0.000487091	2815.86	1.43692e-05	2760.71	0.000487143	2815.86
							2740.74	0.409692	2816.56	0.015978	2760.74	0	2836.56	0					2740.74	0	2804.99	0	2760.74	0.00994307	2824.99	0.000556812					2760.74	0.602037	2827.6	0.0234794	2760.74	4.992e-06	2827.6	1.94688e-07					2760.74	0.000558502	2815.89	1.64758e-05	2760.74	0.000558561	2815.89
							2740.78	0.434127	2816.6	0.016931	2760.78	0	2836.6	0					2740.78	0	2805.03	0	2760.78	0.00863286	2825.03	0.00048344					2760.78	0.541782	2827.64	0.0211295	2760.78	3.7686e-06	2827.64	1.46975e-07					2760.78	0.000639395	2815.93	1.88621e-05	2760.78	0.000639462	2815.93
							2740.81	0.459312	2816.63	0.0179132	2760.81	0	2836.63	0					2740.81	0	2805.06	0	2760.81	0.00748377	2825.06	0.000419091					2760.81	0.486899	2827.67	0.0189891	2760.81	3.152e-06	2827.67	1.22928e-07					2760.81	0.000730876	2815.96	2.15609e-05	2760.81	0.000730953	2815.96
							2740.84	0.48521	2816.66	0.0189232	2760.84	0	2836.66	0					2740.84	0	2805.09	0	2760.84	0.00647765	2825.09	0.000362749					2760.84	0.436984	2827.7	0.0170424	2760.84	2.6323e-06	2827.7	1.0266e-07					2760.84	0.00083416	2815.99	2.46077e-05	2760.84	0.000834248	2815.99
							2740.88	0.51178	2816.7	0.0199594	2760.88	0	2836.7	0					2740.88	0	2805.13	0	2760.88	0.00559818	2825.13	0.000313498					2760.88	0.391655	2827.74	0.0152745	2760.88	2.195e-06	2827.74	8.5605e-08					2760.88	0.000950573	2816.03	2.80419e-05	2760.88	0.000950673	2816.03
							2740.91	0.538974	2816.73	0.02102	2760.91	0	2836.73	0					2740.91	0	2805.16	0	2760.91	0.00483068	2825.16	0.000270518					2760.91	0.350553	2827.77	0.0136715	2760.91	1.8276e-06	2827.77	7.12764e-08					2760.91	0.00108156	2816.06	3.19061e-05	2760.91	0.00108168	2816.06
							2740.94	0.566741	2816.76	0.0221029	2760.94	0	2836.76	0					2740.94	0	2805.19	0	2760.94	0.004162	2825.19	0.000233072					2760.94	0.313339	2827.8	0.0122202	2760.94	1.5195e-06	2827.8	5.92605e-08					2760.94	0.00122871	2816.09	3.62469e-05	2760.94	0.00122884	2816.09
							2740.98	0.595021	2816.8	0.0232058	2760.98	0	2836.8	0					2740.98	0	2805.23	0	2760.98	0.00358036	2825.23	0.0002005					2760.98	0.279695	2827.84	0.0109081	2760.98	1.2614e-06	2827.84	4.91946e-08					2760.98	0.00139372	2816.13	4.11149e-05	2760.98	0.00139387	2816.13
							2741.01	0.623751	2816.83	0.0243263	2761.01	0	2836.83	0					2741.01	0	2805.26	0	2761.01	0.00307527	2825.26	0.000172215					2761.01	0.249326	2827.87	0.00972371	2761.01	1.0456e-06	2827.87	4.07784e-08					2761.01	0.00157847	2816.16	4.65648e-05	2761.01	0.00157863	2816.16
							2741.04	0.652863	2816.86	0.0254616	2761.04	0	2836.86	0					2741.04	0	2805.29	0	2761.04	0.00263737	2825.29	0.000147693					2761.04	0.221952	2827.9	0.00865613	2761.04	8.654e-07	2827.9	3.37506e-08					2761.04	0.00178494	2816.19	5.26558e-05	2761.04	0.00178513	2816.19
							2741.08	0.682282	2816.9	0.026609	2761.08	0	2836.9	0					2741.08	0	2805.33	0	2761.08	0.00225835	2825.33	0.000126468					2761.08	0.197315	2827.94	0.0076953	2761.08	7.152e-07	2827.94	2.78928e-08					2761.08	0.00201532	2816.23	5.94519e-05	2761.08	0.00201553	2816.23
							2741.11	0.711931	2816.93	0.0277653	2761.11	0	2836.93	0					2741.11	0	2805.36	0	2761.11	0.00193083	2825.36	0.000108127					2761.11	0.175175	2827.97	0.00683181	2761.11	5.892e-07	2827.97	2.29788e-08					2761.11	0.00227192	2816.26	6.70217e-05	2761.11	0.00227216	2816.26
							2741.14	0.741727	2816.96	0.0289273	2761.14	0	2836.96	0					2741.14	0	2805.39	0	2761.14	0.00164827	2825.39	9.23031e-05					2761.14	0.155307	2828	0.00605697	2761.14	4.855e-07	2828	1.89345e-08					2761.14	0.00255726	2816.29	7.54391e-05	2761.14	0.00255753	2816.29
							2741.18	0.771581	2817	0.0300917	2761.18	0	2837	0					2741.18	0	2805.43	0	2761.18	0.00140489	2825.43	7.86741e-05					2761.18	0.137505	2828.04	0.0053627	2761.18	3.795e-07	2828.04	1.48005e-08					2761.18	0.00287399	2816.33	8.47828e-05	2761.18	0.0028743	2816.33
							2741.21	0.801403	2817.03	0.0312547	2761.21	0	2837.03	0					2741.21	0	2805.46	0	2761.21	0.00119561	2825.46	6.69544e-05					2761.21	0.121578	2828.07	0.00474154	2761.21	3.122e-07	2828.07	1.21758e-08					2761.21	0.00322498	2816.36	9.5137e-05	2761.21	0.00322532	2816.36
							2741.24	0.831099	2817.06	0.0324129	2761.24	0	2837.06	0					2741.24	0	2805.49	0	2761.24	0.00101594	2825.49	5.68929e-05					2761.24	0.107349	2828.1	0.00418662	2761.24	2.564e-07	2828.1	9.9996e-09					2761.24	0.00361327	2816.39	0.000106591	2761.24	0.00361365	2816.39
							2741.28	0.860571	2817.1	0.0335623	2761.28	0	2837.1	0					2741.28	0	2805.53	0	2761.28	0.000861947	2825.53	4.8269e-05					2761.28	0.0946563	2828.14	0.0036916	2761.28	2.103e-07	2828.14	8.2017e-09					2761.28	0.00404206	2816.43	0.000119241	2761.28	0.00404249	2816.43
							2741.31	0.889719	2817.13	0.034699	2761.31	0	2837.13	0					2741.31	0	2805.56	0	2761.31	0.000730168	2825.56	4.08894e-05					2761.31	0.0833503	2828.17	0.00325066	2761.31	1.722e-07	2828.17	6.7158e-09					2761.31	0.00451478	2816.46	0.000133186	2761.31	0.00451526	2816.46
							2741.34	0.91844	2817.16	0.0358192	2761.34	0	2837.16	0					2741.34	0	2805.59	0	2761.34	0.000617585	2825.59	3.45848e-05					2761.34	0.0732944	2828.2	0.00285848	2761.34	1.408e-07	2828.2	5.4912e-09					2761.34	0.00503502	2816.49	0.000148533	2761.34	0.00503555	2816.49
							2741.38	0.946634	2817.2	0.0369187	2761.38	0	2837.2	0					2741.38	0	2805.63	0	2761.38	0.000521558	2825.63	2.92072e-05					2761.38	0.0643636	2828.24	0.00251018	2761.38	1.149e-07	2828.24	4.4811e-09					2761.38	0.00560655	2816.53	0.000165393	2761.38	0.00560714	2816.53
							2741.41	0.974194	2817.23	0.0379936	2761.41	0	2837.23	0					2741.41	0	2805.66	0	2761.41	0.000439784	2825.66	2.46279e-05					2761.41	0.0564437	2828.27	0.0022013	2761.41	9.37e-08	2828.27	3.6543e-09					2761.41	0.00623335	2816.56	0.000183884	2761.41	0.00623401	2816.56
							2741.44	1.00102	2817.26	0.0390397	2761.44	0	2837.26	0					2741.44	0	2805.69	0	2761.44	0.000370261	2825.69	2.07346e-05					2761.44	0.0494305	2828.3	0.00192779	2761.44	7.62e-08	2828.3	2.9718e-09					2761.44	0.00691955	2816.59	0.000204127	2761.44	0.00692028	2816.59
							2741.48	1.027	2817.3	0.0400531	2761.48	0	2837.3	0					2741.48	0	2805.73	0	2761.48	0.000311249	2825.73	1.74299e-05					2761.48	0.0432294	2828.34	0.00168595	2761.48	6.19e-08	2828.34	2.4141e-09					2761.48	0.00766946	2816.63	0.000226249	2761.48	0.00767027	2816.63
							2741.51	1.05204	2817.33	0.0410297	2761.51	0	2837.33	0					2741.51	0	2805.76	0	2761.51	0.00026124	2825.76	1.46295e-05					2761.51	0.0377544	2828.37	0.00147242	2761.51	5.03e-08	2828.37	1.9617e-09					2761.51	0.00848755	2816.66	0.000250383	2761.51	0.00848845	2816.66
							2741.54	1.07604	2817.36	0.0419657	2761.54	0	2837.36	0					2741.54	0	2805.79	0	2761.54	0.000218926	2825.79	1.22598e-05					2761.54	0.0329276	2828.4	0.00128417	2761.54	4.07e-08	2828.4	1.5873e-09					2761.54	0.00937844	2816.69	0.000276664	2761.54	0.00937943	2816.69
							2741.58	1.0989	2817.4	0.0428572	2761.58	0	2837.4	0					2741.58	0	2805.83	0	2761.58	0.000183186	2825.83	1.02584e-05					2761.58	0.0286783	2828.44	0.00111846	2761.58	3.29e-08	2828.44	1.2831e-09					2761.58	0.0103469	2816.73	0.000305233	2761.58	0.010348	2816.73
							2741.61	1.12053	2817.43	0.0437006	2761.61	0	2837.43	0					2741.61	0	2805.86	0	2761.61	0.000153031	2825.86	8.56974e-06					2761.61	0.0249431	2828.47	0.000972783	2761.61	2.66e-08	2828.47	1.0374e-09					2761.61	0.0113978	2816.76	0.000336234	2761.61	0.011399	2816.76
							2741.64	1.14083	2817.46	0.0444922	2761.64	0	2837.46	0					2741.64	0	2805.89	0	2761.64	0.000127655	2825.89	7.14871e-06					2761.64	0.0216645	2828.5	0.000844916	2761.64	2.14e-08	2828.5	8.346e-10					2761.64	0.012536	2816.79	0.000369813	2761.64	0.0125374	2816.79
							2741.68	1.15972	2817.5	0.0452289	2761.68	0	2837.5	0					2741.68	0	2805.93	0	2761.68	0.000106324	2825.93	5.95414e-06					2761.68	0.018791	2828.54	0.000732848	2761.68	1.73e-08	2828.54	6.747e-10					2761.68	0.0137668	2816.83	0.000406119	2761.68	0.0137682	2816.83
							2741.71	1.17711	2817.53	0.0459074	2761.71	0	2837.53	0					2741.71	0	2805.96	0	2761.71	8.84167e-05	2825.96	4.95134e-06					2761.71	0.016276	2828.57	0.000634765	2761.71	1.39e-08	2828.57	5.421e-10					2761.71	0.015095	2816.86	0.000445303	2761.71	0.0150966	2816.86
							2741.74	1.19294	2817.56	0.0465248	2761.74	0	2837.56	0					2741.74	0	2805.99	0	2761.74	7.34156e-05	2825.99	4.11127e-06					2761.74	0.0140783	2828.6	0.000549054	2761.74	1.11e-08	2828.6	4.329e-10					2761.74	0.016526	2816.89	0.000487516	2761.74	0.0165277	2816.89
							2741.78	1.20714	2817.6	0.0470785	2761.78	0	2837.6	0					2741.78	0	2806.03	0	2761.78	6.08661e-05	2826.03	3.4085e-06					2761.78	0.0121605	2828.64	0.000474258	2761.78	0	2828.64	0					2761.78	0.0180647	2816.93	0.000532909	2761.78	0.0180666	2816.93
							2741.81	1.21964	2817.63	0.0475659	2761.81	0	2837.63	0					2741.81	0	2806.06	0	2761.81	5.03841e-05	2826.06	2.82151e-06					2761.81	0.0104894	2828.67	0.000409087	2761.81	0	2828.67	0					2761.81	0.0197163	2816.96	0.000581631	2761.81	0.0197184	2816.96
							2741.84	1.23039	2817.66	0.047985	2761.84	0	2837.66	0					2741.84	0	2806.09	0	2761.84	4.16431e-05	2826.09	2.33201e-06					2761.84	0.00903548	2828.7	0.000352384	2761.84	0	2828.7	0					2761.84	0.0214858	2816.99	0.000633831	2761.84	0.0214881	2816.99
							2741.88	1.23933	2817.7	0.048334	2761.88	0	2837.7	0					2741.88	0	2806.13	0	2761.88	3.43598e-05	2826.13	1.92415e-06					2761.88	0.00777229	2828.74	0.000303119	2761.88	0	2828.74	0					2761.88	0.023378	2817.03	0.000689652	2761.88	0.0233805	2817.03
							2741.91	1.24645	2817.73	0.0486114	2761.91	0	2837.73	0					2741.91	0	2806.16	0	2761.91	2.83116e-05	2826.16	1.58545e-06					2761.91	0.00667643	2828.77	0.000260381	2761.91	0	2828.77	0					2761.91	0.0253978	2817.06	0.000749234	2761.91	0.0254005	2817.06
							2741.94	1.25169	2817.76	0.048816	2761.94	0	2837.76	0					2741.94	0	2806.19	0	2761.94	2.32922e-05	2826.19	1.30436e-06					2761.94	0.00572711	2828.8	0.000223357	2761.94	0	2828.8	0					2761.94	0.0275495	2817.09	0.000812711	2761.94	0.0275524	2817.09
							2741.98	1.25505	2817.8	0.0489469	2761.98	0	2837.8	0					2741.98	0	2806.23	0	2761.98	1.91332e-05	2826.23	1.07146e-06					2761.98	0.00490597	2828.84	0.000191333	2761.98	0	2828.84	0					2761.98	0.0298376	2817.13	0.000880209	2761.98	0.0298408	2817.13
							2742.01	1.25651	2817.83	0.0490038	2762.01	0	2837.83	0					2742.01	0	2806.26	0	2762.01	1.56927e-05	2826.26	8.78791e-07					2762.01	0.00419672	2828.87	0.000163672	2762.01	0	2828.87	0					2762.01	0.032266	2817.16	0.000951846	2762.01	0.0322694	2817.16
							2742.04	1.25606	2817.86	0.0489863	2762.04	0	2837.86	0					2742.04	0	2806.29	0	2762.04	1.2851e-05	2826.29	7.19656e-07					2762.04	0.00358491	2828.9	0.000139812	2762.04	0	2828.9	0					2762.04	0.0348383	2817.19	0.00102773	2762.04	0.034842	2817.19
							2742.08	1.25371	2817.9	0.0488948	2762.08	0	2837.9	0					2742.08	0	2806.33	0	2762.08	1.05077e-05	2826.33	5.88431e-07					2762.08	0.00305812	2828.94	0.000119267	2762.08	0	2828.94	0					2762.08	0.0375578	2817.23	0.00110795	2762.08	0.0375617	2817.23
							2742.11	1.24948	2817.93	0.0487298	2762.11	0	2837.93	0					2742.11	0	2806.36	0	2762.11	8.5785e-06	2826.36	4.80396e-07					2762.11	0.0026051	2828.97	0.000101599	2762.11	0	2828.97	0					2762.11	0.0404272	2817.26	0.0011926	2762.11	0.0404315	2817.26
							2742.14	1.24339	2817.96	0.0484923	2762.14	0	2837.96	0					2742.14	0	2806.39	0	2762.14	6.9927e-06	2826.39	3.91591e-07					2762.14	0.0022161	2829	8.64277e-05	2762.14	0	2829	0					2762.14	0.043449	2817.29	0.00128175	2762.14	0.0434536	2817.29
							2742.18	1.23547	2818	0.0481834	2762.18	0	2838	0					2742.18	0	2806.43	0	2762.18	5.6913e-06	2826.43	3.18713e-07					2762.18	0.00188254	2829.04	7.34192e-05	2762.18	0	2829.04	0					2762.18	0.0466248	2817.33	0.00137543	2762.18	0.0466297	2817.33
							2742.21	1.22577	2818.03	0.0478049	2762.21	0	2838.03	0					2742.21	0	2806.46	0	2762.21	4.6249e-06	2826.46	2.58994e-07					2762.21	0.00159691	2829.07	6.22795e-05	2762.21	0	2829.07	0					2762.21	0.0499557	2817.36	0.00147369	2762.21	0.049961	2817.36
							2742.24	1.21432	2818.06	0.0473586	2762.24	0	2838.06	0					2742.24	0	2806.49	0	2762.24	3.7526e-06	2826.49	2.10146e-07					2762.24	0.00135277	2829.1	5.27578e-05	2762.24	0	2829.1	0					2762.24	0.0534422	2817.39	0.00157655	2762.24	0.0534479	2817.39
							2742.28	1.2012	2818.1	0.0468468	2762.28	0	2838.1	0					2742.28	0	2806.53	0	2762.28	3.0392e-06	2826.53	1.70195e-07					2762.28	0.00114403	2829.14	4.46172e-05	2762.28	0	2829.14	0					2762.28	0.0570842	2817.43	0.00168398	2762.28	0.0570902	2817.43
							2742.31	1.18646	2818.13	0.0462719	2762.31	0	2838.13	0					2742.31	0	2806.56	0	2762.31	2.4584e-06	2826.56	1.3767e-07					2762.31	0.000966398	2829.17	3.76895e-05	2762.31	0	2829.17	0					2762.31	0.0608806	2817.46	0.00179598	2762.31	0.060887	2817.46
							2742.34	1.17018	2818.16	0.0456369	2762.34	0	2838.16	0					2742.34	0	2806.59	0	2762.34	1.9855e-06	2826.59	1.11188e-07					2762.34	0.0008152	2829.2	3.17928e-05	2762.34	0	2829.2	0					2762.34	0.0648296	2817.49	0.00191247	2762.34	0.0648364	2817.49
							2742.38	1.15243	2818.2	0.0449448	2762.38	0	2838.2	0					2742.38	0	2806.63	0	2762.38	1.6012e-06	2826.63	8.96672e-08					2762.38	0.000686711	2829.24	2.67817e-05	2762.38	0	2829.24	0					2762.38	0.0689286	2817.53	0.00203339	2762.38	0.0689359	2817.53
							2742.41	1.1333	2818.23	0.0441989	2762.41	0	2838.23	0					2742.41	0	2806.66	0	2762.41	1.2879e-06	2826.66	7.21224e-08					2762.41	0.000577659	2829.27	2.25287e-05	2762.41	0	2829.27	0					2762.41	0.0731742	2817.56	0.00215864	2762.41	0.0731819	2817.56
							2742.44	1.11289	2818.26	0.0434027	2762.44	0	2838.26	0					2742.44	0	2806.69	0	2762.44	1.0354e-06	2826.69	5.79824e-08					2762.44	0.000485241	2829.3	1.89244e-05	2762.44	0	2829.3	0					2762.44	0.0775618	2817.59	0.00228807	2762.44	0.07757	2817.59
							2742.48	1.09128	2818.3	0.0425601	2762.48	0	2838.3	0					2742.48	0	2806.73	0	2762.48	6.415e-07	2826.73	3.5924e-08					2762.48	0.000407034	2829.34	1.58743e-05	2762.48	0	2829.34	0					2762.48	0.0820862	2817.63	0.00242154	2762.48	0.0820948	2817.63
							2742.51	1.06859	2818.33	0.0416748	2762.51	0	2838.33	0					2742.51	0	2806.76	0	2762.51	5.145e-07	2826.76	2.8812e-08					2762.51	0.000340779	2829.37	1.32904e-05	2762.51	0	2829.37	0					2762.51	0.086741	2817.66	0.00255886	2762.51	0.0867501	2817.66
							2742.54	1.0449	2818.36	0.0407511	2762.54	0	2838.36	0					2742.54	0	2806.79	0	2762.54	0	2826.79	0					2762.54	0.000285055	2829.4	1.11171e-05	2762.54	0	2829.4	0					2762.54	0.0915189	2817.69	0.00269981	2762.54	0.0915286	2817.69
							2742.58	1.02033	2818.4	0.039793	2762.58	0	2838.4	0					2742.58	0	2806.83	0	2762.58	0	2826.83	0					2762.58	0.000238041	2829.44	9.2836e-06	2762.58	0	2829.44	0					2762.58	0.0964118	2817.73	0.00284415	2762.58	0.0964219	2817.73
							2742.61	0.994996	2818.43	0.0388048	2762.61	0	2838.43	0					2742.61	0	2806.86	0	2762.61	0	2826.86	0					2762.61	0.000198539	2829.47	7.74301e-06	2762.61	0	2829.47	0					2762.61	0.10141	2817.76	0.0029916	2762.61	0.101421	2817.76
							2742.64	0.969001	2818.46	0.037791	2762.64	0	2838.46	0					2742.64	0	2806.89	0	2762.64	0	2826.89	0					2762.64	0.000165092	2829.5	6.43857e-06	2762.64	0	2829.5	0					2762.64	0.106504	2817.79	0.00314187	2762.64	0.106515	2817.79
							2742.68	0.942461	2818.5	0.036756	2762.68	0	2838.5	0					2742.68	0	2806.93	0	2762.68	0	2826.93	0					2762.68	0.000137326	2829.54	5.35571e-06	2762.68	0	2829.54	0					2762.68	0.111682	2817.83	0.00329462	2762.68	0.111694	2817.83
							2742.71	0.915491	2818.53	0.0357041	2762.71	0	2838.53	0					2742.71	0	2806.96	0	2762.71	0	2826.96	0					2762.71	0.000114067	2829.57	4.44863e-06	2762.71	0	2829.57	0					2762.71	0.116932	2817.86	0.0034495	2762.71	0.116944	2817.86
							2742.74	0.888204	2818.56	0.0346399	2762.74	0	2838.56	0					2742.74	0	2806.99	0	2762.74	0	2826.99	0					2762.74	9.44778e-05	2829.6	3.68463e-06	2762.74	0	2829.6	0					2762.74	0.122241	2817.89	0.00360612	2762.74	0.122254	2817.89
							2742.78	0.860715	2818.6	0.0335679	2762.78	0	2838.6	0					2742.78	0	2807.03	0	2762.78	0	2827.03	0					2762.78	7.82427e-05	2829.64	3.05147e-06	2762.78	0	2829.64	0					2762.78	0.127595	2817.93	0.00376406	2762.78	0.127609	2817.93
							2742.81	0.833136	2818.63	0.0324923	2762.81	0	2838.63	0					2742.81	0	2807.06	0	2762.81	0	2827.06	0					2762.81	6.47136e-05	2829.67	2.52383e-06	2762.81	0	2829.67	0					2762.81	0.13298	2817.96	0.0039229	2762.81	0.132994	2817.96
							2742.84	0.80558	2818.66	0.0314176	2762.84	0	2838.66	0					2742.84	0	2807.09	0	2762.84	0	2827.09	0					2762.84	5.34501e-05	2829.7	2.08455e-06	2762.84	0	2829.7	0					2762.84	0.138379	2817.99	0.00408218	2762.84	0.138394	2817.99
							2742.88	0.778156	2818.7	0.0303481	2762.88	0	2838.7	0					2742.88	0	2807.13	0	2762.88	0	2827.13	0					2762.88	4.39396e-05	2829.74	1.71364e-06	2762.88	0	2829.74	0					2762.88	0.143777	2818.03	0.00424143	2762.88	0.143792	2818.03
							2742.91	0.750972	2818.73	0.0292879	2762.91	0	2838.73	0					2742.91	0	2807.16	0	2762.91	0	2827.16	0					2762.91	3.61916e-05	2829.77	1.41147e-06	2762.91	0	2829.77	0					2762.91	0.149157	2818.06	0.00440013	2762.91	0.149173	2818.06
							2742.94	0.724134	2818.76	0.0282412	2762.94	0	2838.76	0					2742.94	0	2807.19	0	2762.94	0	2827.19	0					2762.94	2.93026e-05	2829.8	1.1428e-06	2762.94	0	2829.8	0					2762.94	0.154501	2818.09	0.00455779	2762.94	0.154518	2818.09
							2742.98	0.697742	2818.8	0.0272119	2762.98	0	2838.8	0					2742.98	0	2807.23	0	2762.98	0	2827.23	0					2762.98	2.39031e-05	2829.84	9.32221e-07	2762.98	0	2829.84	0					2762.98	0.159792	2818.13	0.00471387	2762.98	0.159809	2818.13
							2743.01	0.671897	2818.83	0.026204	2763.01	0	2838.83	0					2743.01	0	2807.26	0	2763.01	0	2827.26	0					2763.01	1.96153e-05	2829.87	7.64997e-07	2763.01	0	2829.87	0					2763.01	0.165012	2818.16	0.00486785	2763.01	0.165029	2818.16
							2743.04	0.646694	2818.86	0.0252211	2763.04	0	2838.86	0					2743.04	0	2807.29	0	2763.04	0	2827.29	0					2763.04	1.52487e-05	2829.9	5.94699e-07	2763.04	0	2829.9	0					2763.04	0.170142	2818.19	0.00501918	2763.04	0.170159	2818.19
							2743.08	0.622226	2818.9	0.0242668	2763.08	0	2838.9	0					2743.08	0	2807.33	0	2763.08	0	2827.33	0					2763.08	1.24534e-05	2829.94	4.85683e-07	2763.08	0	2829.94	0					2763.08	0.175163	2818.23	0.00516731	2763.08	0.175181	2818.23
							2743.11	0.598581	2818.93	0.0233447	2763.11	0	2838.93	0					2743.11	0	2807.36	0	2763.11	0	2827.36	0					2763.11	9.8925e-06	2829.97	3.85808e-07	2763.11	0	2829.97	0					2763.11	0.180057	2818.26	0.0053117	2763.11	0.180076	2818.26
							2743.14	0.575845	2818.96	0.0224579	2763.14	0	2838.96	0					2743.14	0	2807.39	0	2763.14	0	2827.39	0					2763.14	8.0859e-06	2830	3.1535e-07	2763.14	0	2830	0					2763.14	0.184807	2818.29	0.00545179	2763.14	0.184826	2818.29
							2743.18	0.554098	2819	0.0216098	2763.18	0	2839	0					2743.18	0	2807.43	0	2763.18	0	2827.43	0					2763.18	6.5784e-06	2830.04	2.56558e-07	2763.18	0	2830.04	0					2763.18	0.189393	2818.33	0.00558709	2763.18	0.189413	2818.33
							2743.21	0.533419	2819.03	0.0208033	2763.21	0	2839.03	0					2743.21	0	2807.46	0	2763.21	0	2827.46	0					2763.21	5.1217e-06	2830.07	1.99746e-07	2763.21	0	2830.07	0					2763.21	0.193797	2818.36	0.00571701	2763.21	0.193817	2818.36
							2743.24	0.513882	2819.06	0.0200414	2763.24	0	2839.06	0					2743.24	0	2807.49	0	2763.24	0	2827.49	0					2763.24	4.1712e-06	2830.1	1.62677e-07	2763.24	0	2830.1	0					2763.24	0.198002	2818.39	0.00584106	2763.24	0.198023	2818.39
							2743.28	0.495559	2819.1	0.0193268	2763.28	0	2839.1	0					2743.28	0	2807.53	0	2763.28	0	2827.53	0					2763.28	3.3602e-06	2830.14	1.31048e-07	2763.28	0	2830.14	0					2763.28	0.201991	2818.43	0.00595874	2763.28	0.202012	2818.43
							2743.31	0.478518	2819.13	0.0186622	2763.31	0	2839.13	0					2743.31	0	2807.56	0	2763.31	0	2827.56	0					2763.31	2.7288e-06	2830.17	1.06423e-07	2763.31	0	2830.17	0					2763.31	0.205748	2818.46	0.00606958	2763.31	0.20577	2818.46
							2743.34	0.462823	2819.16	0.0180501	2763.34	0	2839.16	0					2743.34	0	2807.59	0	2763.34	0	2827.59	0					2763.34	2.2126e-06	2830.2	8.62914e-08	2763.34	0	2830.2	0					2763.34	0.209258	2818.49	0.00617312	2763.34	0.20928	2818.49
							2743.38	0.448538	2819.2	0.017493	2763.38	0	2839.2	0					2743.38	0	2807.63	0	2763.38	0	2827.63	0					2763.38	1.6061e-06	2830.24	6.26379e-08	2763.38	0	2830.24	0					2763.38	0.212506	2818.53	0.00626894	2763.38	0.212529	2818.53
							2743.41	0.435723	2819.23	0.0169932	2763.41	0	2839.23	0					2743.41	0	2807.66	0	2763.41	0	2827.66	0					2763.41	1.3e-06	2830.27	5.07e-08	2763.41	0	2830.27	0					2763.41	0.215479	2818.56	0.00635664	2763.41	0.215502	2818.56
							2743.44	0.424437	2819.26	0.0165531	2763.44	0	2839.26	0					2743.44	0	2807.69	0	2763.44	0	2827.69	0					2763.44	1.0364e-06	2830.3	4.04196e-08	2763.44	0	2830.3	0					2763.44	0.218165	2818.59	0.00643587	2763.44	0.218188	2818.59
							2743.48	0.414736	2819.3	0.0161747	2763.48	0	2839.3	0					2743.48	0	2807.73	0	2763.48	0	2827.73	0					2763.48	7.484e-07	2830.34	2.91876e-08	2763.48	0	2830.34	0					2763.48	0.220552	2818.63	0.0065063	2763.48	0.220575	2818.63
							2743.51	0.406677	2819.33	0.0158604	2763.51	0	2839.33	0					2743.51	0	2807.76	0	2763.51	0	2827.76	0					2763.51	5.194e-07	2830.37	2.02566e-08	2763.51	0	2830.37	0					2763.51	0.222632	2818.66	0.00656763	2763.51	0.222655	2818.66
							2743.54	0.400313	2819.36	0.0156122	2763.54	0	2839.36	0					2743.54	0	2807.79	0	2763.54	0	2827.79	0					2763.54	3.888e-07	2830.4	1.51632e-08	2763.54	0	2830.4	0					2763.54	0.224395	2818.69	0.00661964	2763.54	0.224418	2818.69
							2743.58	0.395699	2819.4	0.0154323	2763.58	0	2839.4	0					2743.58	0	2807.83	0	2763.58	0	2827.83	0					2763.58	3.131e-07	2830.44	1.22109e-08	2763.58	0	2830.44	0					2763.58	0.225835	2818.73	0.00666212	2763.58	0.225858	2818.73
							2743.61	0.39289	2819.43	0.0153227	2763.61	0	2839.43	0					2743.61	0	2807.86	0	2763.61	0	2827.86	0					2763.61	2.518e-07	2830.47	9.8202e-09	2763.61	0	2830.47	0					2763.61	0.226947	2818.76	0.00669492	2763.61	0.22697	2818.76
							2743.64	0.391941	2819.46	0.0152857	2763.64	0	2839.46	0					2743.64	0	2807.89	0	2763.64	0	2827.89	0					2763.64	2.022e-07	2830.5	7.8858e-09	2763.64	0	2830.5	0					2763.64	0.227727	2818.79	0.00671794	2763.64	0.22775	2818.79
							2743.68	0.392907	2819.5	0.0153234	2763.68	0	2839.5	0					2743.68	0	2807.93	0	2763.68	0	2827.93	0					2763.68	1.051e-07	2830.54	4.0989e-09	2763.68	0	2830.54	0					2763.68	0.228173	2818.83	0.00673111	2763.68	0.228196	2818.83
							2743.71	0.395844	2819.53	0.0154379	2763.71	0	2839.53	0					2743.71	0	2807.96	0	2763.71	0	2827.96	0					2763.71	0	2830.57	0	2763.71	0	2830.57	0					2763.71	0.228286	2818.86	0.00673442	2763.71	0.228309	2818.86
							2743.74	0.400812	2819.56	0.0156317	2763.74	0	2839.56	0					2743.74	0	2807.99	0	2763.74	0	2827.99	0					2763.74	0	2830.6	0	2763.74	0	2830.6	0					2763.74	0.228065	2818.89	0.00672793	2763.74	0.228089	2818.89
							2743.78	0.407871	2819.6	0.015907	2763.78	0	2839.6	0					2743.78	0	2808.03	0	2763.78	0	2828.03	0					2763.78	0	2830.64	0	2763.78	0	2830.64	0					2763.78	0.227516	2818.93	0.00671171	2763.78	0.227539	2818.93
							2743.81	0.417082	2819.63	0.0162662	2763.81	0	2839.63	0					2743.81	0	2808.06	0	2763.81	0	2828.06	0					2763.81	0	2830.67	0	2763.81	0	2830.67	0					2763.81	0.226641	2818.96	0.00668592	2763.81	0.226664	2818.96
							2743.84	0.428512	2819.66	0.016712	2763.84	0	2839.66	0					2743.84	0	2808.09	0	2763.84	0	2828.09	0					2763.84	0	2830.7	0	2763.84	0	2830.7	0					2763.84	0.225449	2818.99	0.00665074	2763.84	0.225471	2818.99
							2743.88	0.442227	2819.7	0.0172469	2763.88	0	2839.7	0					2743.88	0	2808.13	0	2763.88	0	2828.13	0					2763.88	0	2830.74	0	2763.88	0	2830.74	0					2763.88	0.223946	2819.03	0.00660641	2763.88	0.223968	2819.03
							2743.91	0.4583	2819.73	0.0178737	2763.91	0	2839.73	0					2743.91	0	2808.16	0	2763.91	0	2828.16	0					2763.91	0	2830.77	0	2763.91	0	2830.77	0					2763.91	0.222143	2819.06	0.00655322	2763.91	0.222165	2819.06
							2743.94	0.476804	2819.76	0.0185954	2763.94	0	2839.76	0					2743.94	0	2808.19	0	2763.94	0	2828.19	0					2763.94	0	2830.8	0	2763.94	0	2830.8	0					2763.94	0.220051	2819.09	0.00649151	2763.94	0.220072	2819.09
							2743.98	0.497817	2819.8	0.0194149	2763.98	0	2839.8	0					2743.98	0	2808.23	0	2763.98	0	2828.23	0					2763.98	0	2830.84	0	2763.98	0	2830.84	0					2763.98	0.217683	2819.13	0.00642165	2763.98	0.217704	2819.13
							2744.01	0.52142	2819.83	0.0203354	2764.01	0	2839.83	0					2744.01	0	2808.26	0	2764.01	0	2828.26	0					2764.01	0	2830.87	0	2764.01	0	2830.87	0					2764.01	0.215053	2819.16	0.00634407	2764.01	0.215073	2819.16
							2744.04	0.547697	2819.86	0.0213602	2764.04	0	2839.86	0					2744.04	0	2808.29	0	2764.04	0	2828.29	0					2764.04	0	2830.9	0	2764.04	0	2830.9	0					2764.04	0.212177	2819.19	0.00625922	2764.04	0.212197	2819.19
							2744.08	0.576735	2819.9	0.0224927	2764.08	0	2839.9	0					2744.08	0	2808.33	0	2764.08	0	2828.33	0					2764.08	0	2830.94	0	2764.08	0	2830.94	0					2764.08	0.209072	2819.23	0.00616762	2764.08	0.209091	2819.23
							2744.11	0.608627	2819.93	0.0237365	2764.11	0	2839.93	0					2744.11	0	2808.36	0	2764.11	0	2828.36	0					2764.11	0	2830.97	0	2764.11	0	2830.97	0					2764.11	0.205756	2819.26	0.0060698	2764.11	0.205774	2819.26
							2744.14	0.643466	2819.96	0.0250952	2764.14	0	2839.96	0					2744.14	0	2808.39	0	2764.14	0	2828.39	0					2764.14	0	2831	0	2764.14	0	2831	0					2764.14	0.202249	2819.29	0.00596634	2764.14	0.202266	2819.29
							2744.18	0.681349	2820	0.0265726	2764.18	0	2840	0					2744.18	0	2808.43	0	2764.18	0	2828.43	0					2764.18	0	2831.04	0	2764.18	0	2831.04	0					2764.18	0.198571	2819.33	0.00585784	2764.18	0.198587	2819.33
							2744.21	0.722375	2820.03	0.0281726	2764.21	0	2840.03	0					2744.21	0	2808.46	0	2764.21	0	2828.46	0					2764.21	0	2831.07	0	2764.21	0	2831.07	0					2764.21	0.194744	2819.36	0.00574494	2764.21	0.194758	2819.36
							2744.24	0.766646	2820.06	0.0298992	2764.24	0	2840.06	0					2744.24	0	2808.49	0	2764.24	0	2828.49	0					2764.24	0	2831.1	0	2764.24	0	2831.1	0					2764.24	0.19079	2819.39	0.00562831	2764.24	0.190803	2819.39
							2744.28	0.814265	2820.1	0.0317563	2764.28	0	2840.1	0					2744.28	0	2808.53	0	2764.28	0	2828.53	0					2764.28	0	2831.14	0	2764.28	0	2831.14	0					2764.28	0.186733	2819.43	0.00550862	2764.28	0.186745	2819.43
							2744.31	0.865334	2820.13	0.033748	2764.31	0	2840.13	0					2744.31	0	2808.56	0	2764.31	0	2828.56	0					2764.31	0	2831.17	0	2764.31	0	2831.17	0					2764.31	0.182597	2819.46	0.0053866	2764.31	0.182607	2819.46
							2744.34	0.91996	2820.16	0.0358784	2764.34	0	2840.16	0					2744.34	0	2808.59	0	2764.34	0	2828.59	0					2764.34	0	2831.2	0	2764.34	0	2831.2	0					2764.34	0.178406	2819.49	0.00526298	2764.34	0.178414	2819.49
							2744.38	0.978244	2820.2	0.0381515	2764.38	0	2840.2	0					2744.38	0	2808.63	0	2764.38	0	2828.63	0					2764.38	0	2831.24	0	2764.38	0	2831.24	0					2764.38	0.174187	2819.53	0.00513851	2764.38	0.174192	2819.53
							2744.41	1.04029	2820.23	0.0405713	2764.41	0	2840.23	0					2744.41	0	2808.66	0	2764.41	0	2828.66	0					2764.41	0	2831.27	0	2764.41	0	2831.27	0					2764.41	0.169965	2819.56	0.00501396	2764.41	0.169967	2819.56
							2744.44	1.1062	2820.26	0.0431417	2764.44	0	2840.26	0					2744.44	0	2808.69	0	2764.44	0	2828.69	0					2764.44	0	2831.3	0	2764.44	0	2831.3	0					2764.44	0.165767	2819.59	0.00489013	2764.44	0.165766	2819.59
							2744.48	1.17606	2820.3	0.0458665	2764.48	0	2840.3	0					2744.48	0	2808.73	0	2764.48	0	2828.73	0					2764.48	0	2831.34	0	2764.48	0	2831.34	0					2764.48	0.16162	2819.63	0.0047678	2764.48	0.161616	2819.63
							2744.51	1.24998	2820.33	0.0487493	2764.51	0	2840.33	0					2744.51	0	2808.76	0	2764.51	0	2828.76	0					2764.51	0	2831.37	0	2764.51	0	2831.37	0					2764.51	0.157552	2819.66	0.00464779	2764.51	0.157543	2819.66
							2744.54	1.32804	2820.36	0.0517935	2764.54	0	2840.36	0					2744.54	0	2808.79	0	2764.54	0	2828.79	0					2764.54	0	2831.4	0	2764.54	0	2831.4	0					2764.54	0.153591	2819.69	0.00453093	2764.54	0.153577	2819.69
							2744.58	1.41032	2820.4	0.0550023	2764.58	0	2840.4	0					2744.58	0	2808.83	0	2764.58	0	2828.83	0					2764.58	0	2831.44	0	2764.58	0	2831.44	0					2764.58	0.149765	2819.73	0.00441806	2764.58	0.149745	2819.73
							2744.61	1.49688	2820.43	0.0583785	2764.61	0	2840.43	0					2744.61	0	2808.86	0	2764.61	0	2828.86	0					2764.61	0	2831.47	0	2764.61	0	2831.47	0					2764.61	0.146103	2819.76	0.00431003	2764.61	0.146077	2819.76
							2744.64	1.58781	2820.46	0.0619246	2764.64	0	2840.46	0					2744.64	0	2808.89	0	2764.64	0	2828.89	0					2764.64	0	2831.5	0	2764.64	0	2831.5	0					2764.64	0.142635	2819.79	0.00420773	2764.64	0.142601	2819.79
							2744.68	1.68315	2820.5	0.0656427	2764.68	0	2840.5	0					2744.68	0	2808.93	0	2764.68	0	2828.93	0					2764.68	0	2831.54	0	2764.68	0	2831.54	0					2764.68	0.139391	2819.83	0.00411203	2764.68	0.139347	2819.83
							2744.71	1.78294	2820.53	0.0695345	2764.71	0	2840.53	0					2744.71	0	2808.96	0	2764.71	0	2828.96	0					2764.71	0	2831.57	0	2764.71	0	2831.57	0					2764.71	0.136401	2819.86	0.00402383	2764.71	0.136347	2819.86
							2744.74	1.88721	2820.56	0.0736012	2764.74	0	2840.56	0					2744.74	0	2808.99	0	2764.74	0	2828.99	0					2764.74	0	2831.6	0	2764.74	0	2831.6	0					2764.74	0.133697	2819.89	0.00394405	2764.74	0.13363	2819.89
							2744.78	1.99598	2820.6	0.0778432	2764.78	0	2840.6	0					2744.78	0	2809.03	0	2764.78	0	2829.03	0					2764.78	0	2831.64	0	2764.78	0	2831.64	0					2764.78	0.13131	2819.93	0.00387366	2764.78	0.131229	2819.93
							2744.81	2.10925	2820.63	0.0822606	2764.81	0	2840.63	0					2744.81	0	2809.06	0	2764.81	0	2829.06	0					2764.81	0	2831.67	0	2764.81	0	2831.67	0					2764.81	0.129274	2819.96	0.00381357	2764.81	0.129174	2819.96
							2744.84	2.227	2820.66	0.0868528	2764.84	0	2840.66	0					2744.84	0	2809.09	0	2764.84	0	2829.09	0					2764.84	0	2831.7	0	2764.84	0	2831.7	0					2764.84	0.127621	2819.99	0.00376481	2764.84	0.127501	2819.99
							2744.88	2.34919	2820.7	0.0916184	2764.88	0	2840.7	0					2744.88	0	2809.13	0	2764.88	0	2829.13	0					2764.88	0	2831.74	0	2764.88	0	2831.74	0					2764.88	0.126386	2820.03	0.00372838	2764.88	0.126242	2820.03
							2744.91	2.47578	2820.73	0.0965553	2764.91	0	2840.73	0					2744.91	0	2809.16	0	2764.91	0	2829.16	0					2764.91	0	2831.77	0	2764.91	0	2831.77	0					2764.91	0.125605	2820.06	0.00370533	2764.91	0.125434	2820.06
							2744.94	2.60668	2820.76	0.101661	2764.94	0	2840.76	0					2744.94	0	2809.19	0	2764.94	0	2829.19	0					2764.94	0	2831.8	0	2764.94	0	2831.8	0					2764.94	0.125314	2820.09	0.00369677	2764.94	0.125111	2820.09
							2744.98	2.74181	2820.8	0.106931	2764.98	0	2840.8	0					2744.98	0	2809.23	0	2764.98	0	2829.23	0					2764.98	0	2831.84	0	2764.98	0	2831.84	0					2764.98	0.125553	2820.13	0.00370382	2764.98	0.125312	2820.13
							2745.01	2.88105	2820.83	0.112361	2765.01	0	2840.83	0					2745.01	0	2809.26	0	2765.01	0	2829.26	0					2765.01	0	2831.87	0	2765.01	0	2831.87	0					2765.01	0.126362	2820.16	0.00372767	2765.01	0.126077	2820.16
							2745.04	3.02425	2820.86	0.117946	2765.04	0	2840.86	0					2745.04	0	2809.29	0	2765.04	0	2829.29	0					2765.04	0	2831.9	0	2765.04	0	2831.9	0					2765.04	0.127782	2820.19	0.00376957	2765.04	0.127445	2820.19
							2745.08	3.17126	2820.9	0.123679	2765.08	0	2840.9	0					2745.08	0	2809.33	0	2765.08	0	2829.33	0					2765.08	0	2831.94	0	2765.08	0	2831.94	0					2765.08	0.129857	2820.23	0.0038308	2765.08	0.12946	2820.23
							2745.11	3.32189	2820.93	0.129554	2765.11	0	2840.93	0					2745.11	0	2809.36	0	2765.11	0	2829.36	0					2765.11	0	2831.97	0	2765.11	0	2831.97	0					2765.11	0.132634	2820.26	0.00391272	2765.11	0.132166	2820.26
							2745.14	3.47594	2820.96	0.135562	2765.14	0	2840.96	0					2745.14	0	2809.39	0	2765.14	0	2829.39	0					2765.14	0	2832	0	2765.14	0	2832	0					2765.14	0.13616	2820.29	0.00401673	2765.14	0.135611	2820.29
							2745.18	3.63316	2821	0.141693	2765.18	0	2841	0					2745.18	0	2809.43	0	2765.18	0	2829.43	0					2765.18	0	2832.04	0	2765.18	0	2832.04	0					2765.18	0.140487	2820.33	0.00414437	2765.18	0.139843	2820.33
							2745.21	3.79331	2821.03	0.147939	2765.21	0	2841.03	0					2745.21	0	2809.46	0	2765.21	0	2829.46	0					2765.21	0	2832.07	0	2765.21	0	2832.07	0					2765.21	0.145668	2820.36	0.00429722	2765.21	0.144914	2820.36
							2745.24	3.9561	2821.06	0.154288	2765.24	0	2841.06	0					2745.24	0	2809.49	0	2765.24	0	2829.49	0					2765.24	0	2832.1	0	2765.24	0	2832.1	0					2765.24	0.151762	2820.39	0.00447697	2765.24	0.150879	2820.39
							2745.28	4.12125	2821.1	0.160729	2765.28	0	2841.1	0					2745.28	0	2809.53	0	2765.28	0	2829.53	0					2765.28	0	2832.14	0	2765.28	0	2832.14	0					2765.28	0.158826	2820.43	0.00468538	2765.28	0.157795	2820.43
							2745.31	4.28842	2821.13	0.167248	2765.31	0	2841.13	0					2745.31	0	2809.56	0	2765.31	0	2829.56	0					2765.31	0	2832.17	0	2765.31	0	2832.17	0					2765.31	0.166927	2820.46	0.00492435	2765.31	0.165723	2820.46
							2745.34	4.45728	2821.16	0.173834	2765.34	0	2841.16	0					2745.34	0	2809.59	0	2765.34	0	2829.59	0					2765.34	0	2832.2	0	2765.34	0	2832.2	0					2765.34	0.176131	2820.49	0.00519586	2765.34	0.174728	2820.49
							2745.38	4.62747	2821.2	0.180471	2765.38	0	2841.2	0					2745.38	0	2809.63	0	2765.38	0	2829.63	0					2765.38	0	2832.24	0	2765.38	0	2832.24	0					2765.38	0.186509	2820.53	0.00550201	2765.38	0.184876	2820.53
							2745.41	4.79861	2821.23	0.187146	2765.41	0	2841.23	0					2745.41	0	2809.66	0	2765.41	0	2829.66	0					2765.41	0	2832.27	0	2765.41	0	2832.27	0					2765.41	0.198137	2820.56	0.00584505	2765.41	0.196238	2820.56
							2745.44	4.97032	2821.26	0.193842	2765.44	0	2841.26	0					2745.44	0	2809.69	0	2765.44	0	2829.69	0					2765.44	0	2832.3	0	2765.44	0	2832.3	0					2765.44	0.211096	2820.59	0.00622732	2765.44	0.20889	2820.59
							2745.48	5.14219	2821.3	0.200546	2765.48	0	2841.3	0					2745.48	0	2809.73	0	2765.48	0	2829.73	0					2765.48	0	2832.34	0	2765.48	0	2832.34	0					2765.48	0.225469	2820.63	0.00665133	2765.48	0.22291	2820.63
							2745.51	5.31383	2821.33	0.207239	2765.51	0	2841.33	0					2745.51	0	2809.76	0	2765.51	0	2829.76	0					2765.51	0	2832.37	0	2765.51	0	2832.37	0					2765.51	0.241346	2820.66	0.00711971	2765.51	0.238381	2820.66
							2745.54	5.4848	2821.36	0.213907	2765.54	0	2841.36	0					2745.54	0	2809.79	0	2765.54	0	2829.79	0					2765.54	0	2832.4	0	2765.54	0	2832.4	0					2765.54	0.258822	2820.69	0.00763524	2765.54	0.255389	2820.69
							2745.58	5.65469	2821.4	0.220533	2765.58	0	2841.4	0					2745.58	0	2809.83	0	2765.58	0	2829.83	0					2765.58	0	2832.44	0	2765.58	0	2832.44	0					2765.58	0.277995	2820.73	0.00820085	2765.58	0.274025	2820.73
							2745.61	5.82307	2821.43	0.2271	2765.61	0	2841.43	0					2745.61	0	2809.86	0	2765.61	0	2829.86	0					2765.61	0	2832.47	0	2765.61	0	2832.47	0					2765.61	0.29897	2820.76	0.00881962	2765.61	0.294385	2820.76
							2745.64	5.98954	2821.46	0.233592	2765.64	0	2841.46	0					2745.64	0	2809.89	0	2765.64	0	2829.89	0					2765.64	0	2832.5	0	2765.64	0	2832.5	0					2765.64	0.321858	2820.79	0.0094948	2765.64	0.316567	2820.79
							2745.68	6.15367	2821.5	0.239993	2765.68	0	2841.5	0					2745.68	0	2809.93	0	2765.68	0	2829.93	0					2765.68	0	2832.54	0	2765.68	0	2832.54	0					2765.68	0.346772	2820.83	0.0102298	2765.68	0.340674	2820.83
							2745.71	6.31507	2821.53	0.246288	2765.71	0	2841.53	0					2745.71	0	2809.96	0	2765.71	0	2829.96	0					2765.71	0	2832.57	0	2765.71	0	2832.57	0					2765.71	0.373835	2820.86	0.0110281	2765.71	0.366813	2820.86
							2745.74	6.47334	2821.56	0.25246	2765.74	0	2841.56	0					2745.74	0	2809.99	0	2765.74	0	2829.99	0					2765.74	0	2832.6	0	2765.74	0	2832.6	0					2765.74	0.403171	2820.89	0.0118936	2765.74	0.395096	2820.89
							2745.78	6.62812	2821.6	0.258497	2765.78	0	2841.6	0					2745.78	0	2810.03	0	2765.78	0	2830.03	0					2765.78	0	2832.64	0	2765.78	0	2832.64	0					2765.78	0.434913	2820.93	0.0128299	2765.78	0.425635	2820.93
							2745.81	6.77905	2821.63	0.264383	2765.81	0	2841.63	0					2745.81	0	2810.06	0	2765.81	0	2830.06	0					2765.81	0	2832.67	0	2765.81	0	2832.67	0					2765.81	0.469198	2820.96	0.0138413	2765.81	0.45855	2820.96
							2745.84	6.92581	2821.66	0.270107	2765.84	0	2841.66	0					2745.84	0	2810.09	0	2765.84	0	2830.09	0					2765.84	0	2832.7	0	2765.84	0	2832.7	0					2765.84	0.506168	2820.99	0.0149319	2765.84	0.49396	2820.99
							2745.88	7.06812	2821.7	0.275656	2765.88	0	2841.7	0					2745.88	0	2810.13	0	2765.88	0	2830.13	0					2765.88	0	2832.74	0	2765.88	0	2832.74	0					2765.88	0.545969	2821.03	0.0161061	2765.88	0.531988	2821.03
							2745.91	7.20569	2821.73	0.281022	2765.91	0	2841.73	0					2745.91	0	2810.16	0	2765.91	0	2830.16	0					2765.91	0	2832.77	0	2765.91	0	2832.77	0					2765.91	0.588755	2821.06	0.0173683	2765.91	0.572761	2821.06
							2745.94	7.33831	2821.76	0.286194	2765.94	0	2841.76	0					2745.94	0	2810.19	0	2765.94	0	2830.19	0					2765.94	0	2832.8	0	2765.94	0	2832.8	0					2765.94	0.634682	2821.09	0.0187231	2765.94	0.616405	2821.09
							2745.98	7.4658	2821.8	0.291166	2765.98	0	2841.8	0					2745.98	0	2810.23	0	2765.98	0	2830.23	0					2765.98	0	2832.84	0	2765.98	0	2832.84	0					2765.98	0.683912	2821.13	0.0201754	2765.98	0.663048	2821.13
							2746.01	7.58801	2821.83	0.295932	2766.01	0	2841.83	0					2746.01	0	2810.26	0	2766.01	0	2830.26	0					2766.01	0	2832.87	0	2766.01	0	2832.87	0					2766.01	0.73661	2821.16	0.02173	2766.01	0.712818	2821.16
							2746.04	7.70485	2821.86	0.300489	2766.04	0	2841.86	0					2746.04	0	2810.29	0	2766.04	0	2830.29	0					2766.04	0	2832.9	0	2766.04	0	2832.9	0					2766.04	0.792947	2821.19	0.0233919	2766.04	0.765845	2821.19
							2746.08	7.81627	2821.9	0.304835	2766.08	0	2841.9	0					2746.08	0	2810.33	0	2766.08	0	2830.33	0					2766.08	0	2832.94	0	2766.08	0	2832.94	0					2766.08	0.853095	2821.23	0.0251663	2766.08	0.822255	2821.23
							2746.11	7.92229	2821.93	0.308969	2766.11	0	2841.93	0					2746.11	0	2810.36	0	2766.11	0	2830.36	0					2766.11	0	2832.97	0	2766.11	0	2832.97	0					2766.11	0.917229	2821.26	0.0270583	2766.11	0.882174	2821.26
							2746.14	8.02295	2821.96	0.312895	2766.14	0	2841.96	0					2746.14	0	2810.39	0	2766.14	0	2830.39	0					2766.14	0	2833	0	2766.14	0	2833	0					2766.14	0.985528	2821.29	0.0290731	2766.14	0.945725	2821.29
							2746.18	8.1184	2822	0.316617	2766.18	0	2842	0					2746.18	0	2810.43	0	2766.18	0	2830.43	0					2766.18	0	2833.04	0	2766.18	0	2833.04	0					2766.18	1.05817	2821.33	0.0312161	2766.18	1.01303	2821.33
							2746.21	8.20879	2822.03	0.320143	2766.21	0	2842.03	0					2746.21	0	2810.46	0	2766.21	0	2830.46	0					2766.21	0	2833.07	0	2766.21	0	2833.07	0					2766.21	1.13534	2821.36	0.0334926	2766.21	1.08419	2821.36
							2746.24	8.29438	2822.06	0.323481	2766.24	0	2842.06	0					2746.24	0	2810.49	0	2766.24	0	2830.49	0					2766.24	0	2833.1	0	2766.24	0	2833.1	0					2766.24	1.21722	2821.39	0.0359081	2766.24	1.15933	2821.39
							2746.28	8.37545	2822.1	0.326643	2766.28	0	2842.1	0					2746.28	0	2810.53	0	2766.28	0	2830.53	0					2766.28	0	2833.14	0	2766.28	0	2833.14	0					2766.28	1.304	2821.43	0.0384679	2766.28	1.23854	2821.43
							2746.31	8.45238	2822.13	0.329643	2766.31	0	2842.13	0					2746.31	0	2810.56	0	2766.31	0	2830.56	0					2766.31	0	2833.17	0	2766.31	0	2833.17	0					2766.31	1.39584	2821.46	0.0411774	2766.31	1.32191	2821.46
							2746.34	8.52558	2822.16	0.332498	2766.34	0	2842.16	0					2746.34	0	2810.59	0	2766.34	0	2830.59	0					2766.34	0	2833.2	0	2766.34	0	2833.2	0					2766.34	1.49295	2821.49	0.0440419	2766.34	1.40953	2821.49
							2746.38	8.59553	2822.2	0.335226	2766.38	0	2842.2	0					2746.38	0	2810.63	0	2766.38	0	2830.63	0					2766.38	0	2833.24	0	2766.38	0	2833.24	0					2766.38	1.59548	2821.53	0.0470668	2766.38	1.50147	2821.53
							2746.41	8.66278	2822.23	0.337848	2766.41	0	2842.23	0					2746.41	0	2810.66	0	2766.41	0	2830.66	0					2766.41	0	2833.27	0	2766.41	0	2833.27	0					2766.41	1.70363	2821.56	0.0502572	2766.41	1.59779	2821.56
							2746.44	8.72792	2822.26	0.340389	2766.44	0	2842.26	0					2746.44	0	2810.69	0	2766.44	0	2830.69	0					2766.44	0	2833.3	0	2766.44	0	2833.3	0					2766.44	1.81757	2821.59	0.0536183	2766.44	1.69854	2821.59
							2746.48	8.79162	2822.3	0.342873	2766.48	0	2842.3	0					2746.48	0	2810.73	0	2766.48	0	2830.73	0					2766.48	0	2833.34	0	2766.48	0	2833.34	0					2766.48	1.93746	2821.63	0.0571551	2766.48	1.80374	2821.63
							2746.51	8.85458	2822.33	0.345328	2766.51	0	2842.33	0					2746.51	0	2810.76	0	2766.51	0	2830.76	0					2766.51	0	2833.37	0	2766.51	0	2833.37	0					2766.51	2.06348	2821.66	0.0608727	2766.51	1.91341	2821.66
							2746.54	8.91756	2822.36	0.347785	2766.54	0	2842.36	0					2746.54	0	2810.79	0	2766.54	0	2830.79	0					2766.54	0	2833.4	0	2766.54	0	2833.4	0					2766.54	2.19578	2821.69	0.0647756	2766.54	2.02756	2821.69
							2746.58	8.98137	2822.4	0.350274	2766.58	0	2842.4	0					2746.58	0	2810.83	0	2766.58	0	2830.83	0					2766.58	0	2833.44	0	2766.58	0	2833.44	0					2766.58	2.33453	2821.73	0.0688687	2766.58	2.14615	2821.73
							2746.61	9.04688	2822.43	0.352828	2766.61	0	2842.43	0					2746.61	0	2810.86	0	2766.61	0	2830.86	0					2766.61	0	2833.47	0	2766.61	0	2833.47	0					2766.61	2.47988	2821.76	0.0731564	2766.61	2.26914	2821.76
							2746.64	9.11496	2822.46	0.355484	2766.64	0	2842.46	0					2746.64	0	2810.89	0	2766.64	0	2830.89	0					2766.64	0	2833.5	0	2766.64	0	2833.5	0					2766.64	2.63197	2821.79	0.077643	2766.64	2.39648	2821.79
							2746.68	9.18656	2822.5	0.358276	2766.68	0	2842.5	0					2746.68	0	2810.93	0	2766.68	0	2830.93	0					2766.68	0	2833.54	0	2766.68	0	2833.54	0					2766.68	2.79094	2821.83	0.0823327	2766.68	2.52808	2821.83
							2746.71	9.26262	2822.53	0.361242	2766.71	0	2842.53	0					2746.71	0	2810.96	0	2766.71	0	2830.96	0					2766.71	0	2833.57	0	2766.71	0	2833.57	0					2766.71	2.95693	2821.86	0.0872294	2766.71	2.66383	2821.86
							2746.74	9.34415	2822.56	0.364422	2766.74	0	2842.56	0					2746.74	0	2810.99	0	2766.74	0	2830.99	0					2766.74	0	2833.6	0	2766.74	0	2833.6	0					2766.74	3.13007	2821.89	0.0923371	2766.74	2.80361	2821.89
							2746.78	9.43213	2822.6	0.367853	2766.78	0	2842.6	0					2746.78	0	2811.03	0	2766.78	0	2831.03	0					2766.78	0	2833.64	0	2766.78	0	2833.64	0					2766.78	3.31048	2821.93	0.0976592	2766.78	2.94724	2821.93
							2746.81	9.5276	2822.63	0.371576	2766.81	0	2842.63	0					2746.81	0	2811.06	0	2766.81	0	2831.06	0					2766.81	0	2833.67	0	2766.81	0	2833.67	0					2766.81	3.49829	2821.96	0.103199	2766.81	3.09456	2821.96
							2746.84	9.63158	2822.66	0.375632	2766.84	0	2842.66	0					2746.84	0	2811.09	0	2766.84	0	2831.09	0					2766.84	0	2833.7	0	2766.84	0	2833.7	0					2766.84	3.6936	2821.99	0.108961	2766.84	3.24536	2821.99
							2746.88	9.7451	2822.7	0.380059	2766.88	0	2842.7	0					2746.88	0	2811.13	0	2766.88	0	2831.13	0					2766.88	0	2833.74	0	2766.88	0	2833.74	0					2766.88	3.89652	2822.03	0.114947	2766.88	3.3994	2822.03
							2746.91	9.86918	2822.73	0.384898	2766.91	0	2842.73	0					2746.91	0	2811.16	0	2766.91	0	2831.16	0					2766.91	0	2833.77	0	2766.91	0	2833.77	0					2766.91	4.10716	2822.06	0.121161	2766.91	3.55643	2822.06
							2746.94	10.0048	2822.76	0.390189	2766.94	0	2842.76	0					2746.94	0	2811.19	0	2766.94	0	2831.19	0					2766.94	0	2833.8	0	2766.94	0	2833.8	0					2766.94	4.32563	2822.09	0.127606	2766.94	3.71616	2822.09
							2746.98	10.1531	2822.8	0.39597	2766.98	0	2842.8	0					2746.98	0	2811.23	0	2766.98	0	2831.23	0					2766.98	0	2833.84	0	2766.98	0	2833.84	0					2766.98	4.55202	2822.13	0.134285	2766.98	3.87828	2822.13
							2747.01	10.3148	2822.83	0.402279	2767.01	0	2842.83	0					2747.01	0	2811.26	0	2767.01	0	2831.26	0					2767.01	0	2833.87	0	2767.01	0	2833.87	0					2767.01	4.78644	2822.16	0.1412	2767.01	4.04245	2822.16
							2747.04	10.4911	2822.86	0.409153	2767.04	0	2842.86	0					2747.04	0	2811.29	0	2767.04	0	2831.29	0					2767.04	0	2833.9	0	2767.04	0	2833.9	0					2767.04	5.02898	2822.19	0.148355	2767.04	4.20833	2822.19
							2747.08	10.6828	2822.9	0.416627	2767.08	0	2842.9	0					2747.08	0	2811.33	0	2767.08	0	2831.33	0					2767.08	0	2833.94	0	2767.08	0	2833.94	0					2767.08	5.27975	2822.23	0.155753	2767.08	4.37552	2822.23
							2747.11	10.8906	2822.93	0.424735	2767.11	0	2842.93	0					2747.11	0	2811.36	0	2767.11	0	2831.36	0					2767.11	0	2833.97	0	2767.11	0	2833.97	0					2767.11	5.53886	2822.26	0.163396	2767.11	4.54363	2822.26
							2747.14	11.1156	2822.96	0.433508	2767.14	0	2842.96	0					2747.14	0	2811.39	0	2767.14	0	2831.39	0					2767.14	0	2834	0	2767.14	0	2834	0					2767.14	5.80642	2822.29	0.171289	2767.14	4.71223	2822.29
							2747.18	11.3583	2823	0.442974	2767.18	0	2843	0					2747.18	0	2811.43	0	2767.18	0	2831.43	0					2767.18	0	2834.04	0	2767.18	0	2834.04	0					2767.18	6.08254	2822.33	0.179435	2767.18	4.88087	2822.33
							2747.21	11.6195	2823.03	0.453162	2767.21	0	2843.03	0					2747.21	0	2811.46	0	2767.21	0	2831.46	0					2767.21	0	2834.07	0	2767.21	0	2834.07	0					2767.21	6.36735	2822.36	0.187837	2767.21	5.04911	2822.36
							2747.24	11.8998	2823.06	0.464094	2767.24	0	2843.06	0					2747.24	0	2811.49	0	2767.24	0	2831.49	0					2767.24	0	2834.1	0	2767.24	0	2834.1	0					2767.24	6.66098	2822.39	0.196499	2767.24	5.21646	2822.39
							2747.28	12.1998	2823.1	0.475791	2767.28	0	2843.1	0					2747.28	0	2811.53	0	2767.28	0	2831.53	0					2767.28	0	2834.14	0	2767.28	0	2834.14	0					2767.28	6.96358	2822.43	0.205426	2767.28	5.38243	2822.43
							2747.31	12.5198	2823.13	0.488273	2767.31	0	2843.13	0					2747.31	0	2811.56	0	2767.31	0	2831.56	0					2767.31	0	2834.17	0	2767.31	0	2834.17	0					2767.31	7.27531	2822.46	0.214622	2767.31	5.54653	2822.46
							2747.34	12.8603	2823.16	0.501552	2767.34	0	2843.16	0					2747.34	0	2811.59	0	2767.34	0	2831.59	0					2767.34	0	2834.2	0	2767.34	0	2834.2	0					2767.34	7.59635	2822.49	0.224092	2767.34	5.70826	2822.49
							2747.38	13.2216	2823.2	0.515641	2767.38	0	2843.2	0					2747.38	0	2811.63	0	2767.38	0	2831.63	0					2767.38	0	2834.24	0	2767.38	0	2834.24	0					2767.38	7.92687	2822.53	0.233843	2767.38	5.86711	2822.53
							2747.41	13.6037	2823.23	0.530546	2767.41	0	2843.23	0					2747.41	0	2811.66	0	2767.41	0	2831.66	0					2767.41	0	2834.27	0	2767.41	0	2834.27	0					2767.41	8.26709	2822.56	0.243879	2767.41	6.02255	2822.56
							2747.44	14.0069	2823.26	0.546271	2767.44	0	2843.26	0					2747.44	0	2811.69	0	2767.44	0	2831.69	0					2767.44	0	2834.3	0	2767.44	0	2834.3	0					2767.44	8.61723	2822.59	0.254208	2767.44	6.17408	2822.59
							2747.48	14.4311	2823.3	0.562815	2767.48	0	2843.3	0					2747.48	0	2811.73	0	2767.48	0	2831.73	0					2767.48	0	2834.34	0	2767.48	0	2834.34	0					2767.48	8.97753	2822.63	0.264837	2767.48	6.3212	2822.63
							2747.51	14.8762	2823.33	0.580173	2767.51	0	2843.33	0					2747.51	0	2811.76	0	2767.51	0	2831.76	0					2767.51	0	2834.37	0	2767.51	0	2834.37	0					2767.51	9.34824	2822.66	0.275773	2767.51	6.4634	2822.66
							2747.54	15.342	2823.36	0.598338	2767.54	0	2843.36	0					2747.54	0	2811.79	0	2767.54	0	2831.79	0					2767.54	0	2834.4	0	2767.54	0	2834.4	0					2767.54	9.72966	2822.69	0.287025	2767.54	6.60018	2822.69
							2747.58	15.8281	2823.4	0.617295	2767.58	0	2843.4	0					2747.58	0	2811.83	0	2767.58	0	2831.83	0					2767.58	0	2834.44	0	2767.58	0	2834.44	0					2767.58	10.1221	2822.73	0.298601	2767.58	6.73108	2822.73
							2747.61	16.334	2823.43	0.637027	2767.61	0	2843.43	0					2747.61	0	2811.86	0	2767.61	0	2831.86	0					2767.61	0	2834.47	0	2767.61	0	2834.47	0					2767.61	10.5258	2822.76	0.310511	2767.61	6.85562	2822.76
							2747.64	16.8593	2823.46	0.657513	2767.64	0	2843.46	0					2747.64	0	2811.89	0	2767.64	0	2831.89	0					2767.64	0	2834.5	0	2767.64	0	2834.5	0					2767.64	10.9412	2822.79	0.322765	2767.64	6.97336	2822.79
							2747.68	17.4032	2823.5	0.678727	2767.68	0	2843.5	0					2747.68	0	2811.93	0	2767.68	0	2831.93	0					2767.68	0	2834.54	0	2767.68	0	2834.54	0					2767.68	11.3685	2822.83	0.335372	2767.68	7.08388	2822.83
							2747.71	17.9651	2823.53	0.700637	2767.71	0	2843.53	0					2747.71	0	2811.96	0	2767.71	0	2831.96	0					2767.71	0	2834.57	0	2767.71	0	2834.57	0					2767.71	11.8083	2822.86	0.348344	2767.71	7.18678	2822.86
							2747.74	18.5438	2823.56	0.72321	2767.74	0	2843.56	0					2747.74	0	2811.99	0	2767.74	0	2831.99	0					2767.74	0	2834.6	0	2767.74	0	2834.6	0					2767.74	12.2608	2822.89	0.361693	2767.74	7.28168	2822.89
							2747.78	19.1386	2823.6	0.746406	2767.78	0	2843.6	0					2747.78	0	2812.03	0	2767.78	0	2832.03	0					2767.78	0	2834.64	0	2767.78	0	2834.64	0					2767.78	12.7264	2822.93	0.375428	2767.78	7.36825	2822.93
							2747.81	19.7483	2823.63	0.770182	2767.81	0	2843.63	0					2747.81	0	2812.06	0	2767.81	0	2832.06	0					2767.81	0	2834.67	0	2767.81	0	2834.67	0					2767.81	13.2055	2822.96	0.389563	2767.81	7.44617	2822.96
							2747.84	20.3716	2823.66	0.794492	2767.84	0	2843.66	0					2747.84	0	2812.09	0	2767.84	0	2832.09	0					2767.84	0	2834.7	0	2767.84	0	2834.7	0					2767.84	13.6986	2822.99	0.404108	2767.84	7.51516	2822.99
							2747.88	21.0073	2823.7	0.819284	2767.88	0	2843.7	0					2747.88	0	2812.13	0	2767.88	0	2832.13	0					2767.88	0	2834.74	0	2767.88	0	2834.74	0					2767.88	14.206	2823.03	0.419076	2767.88	7.57498	2823.03
							2747.91	21.654	2823.73	0.844504	2767.91	0	2843.73	0					2747.91	0	2812.16	0	2767.91	0	2832.16	0					2767.91	0	2834.77	0	2767.91	0	2834.77	0					2767.91	14.7281	2823.06	0.434478	2767.91	7.62542	2823.06
							2747.94	22.3101	2823.76	0.870094	2767.94	0	2843.76	0					2747.94	0	2812.19	0	2767.94	0	2832.19	0					2767.94	0	2834.8	0	2767.94	0	2834.8	0					2767.94	15.2652	2823.09	0.450325	2767.94	7.66631	2823.09
							2747.98	22.9741	2823.8	0.895992	2767.98	0	2843.8	0					2747.98	0	2812.23	0	2767.98	0	2832.23	0					2767.98	0	2834.84	0	2767.98	0	2834.84	0					2767.98	15.8179	2823.13	0.466627	2767.98	7.69753	2823.13
							2748.01	23.6444	2823.83	0.922133	2768.01	0	2843.83	0					2748.01	0	2812.26	0	2768.01	0	2832.26	0					2768.01	0	2834.87	0	2768.01	0	2834.87	0					2768.01	16.3863	2823.16	0.483396	2768.01	7.71897	2823.16
							2748.05	24.3193	2823.87	0.948451	2768.05	0	2843.87	0					2748.05	0	2812.3	0	2768.05	0	2832.3	0					2768.05	0	2834.91	0	2768.05	0	2834.91	0					2768.05	16.9708	2823.2	0.50064	2768.05	7.7306	2823.2
							2748.08	24.9968	2823.9	0.974875	2768.08	0	2843.9	0					2748.08	0	2812.33	0	2768.08	0	2832.33	0					2768.08	0	2834.94	0	2768.08	0	2834.94	0					2768.08	17.5718	2823.23	0.518367	2768.08	7.73239	2823.23
							2748.11	25.6752	2823.93	1.00133	2768.11	0	2843.93	0					2748.11	0	2812.36	0	2768.11	0	2832.36	0					2768.11	0	2834.97	0	2768.11	0	2834.97	0					2768.11	18.1893	2823.26	0.536584	2768.11	7.72437	2823.26
							2748.15	26.3526	2823.97	1.02775	2768.15	0	2843.97	0					2748.15	0	2812.4	0	2768.15	0	2832.4	0					2768.15	0	2835.01	0	2768.15	0	2835.01	0					2768.15	18.8236	2823.3	0.555296	2768.15	7.70663	2823.3
							2748.18	27.0271	2824	1.05406	2768.18	0	2844	0					2748.18	0	2812.43	0	2768.18	0	2832.43	0					2768.18	0	2835.04	0	2768.18	0	2835.04	0					2768.18	19.4749	2823.33	0.574508	2768.18	7.67925	2823.33
							2748.21	27.6966	2824.03	1.08017	2768.21	0	2844.03	0					2748.21	0	2812.46	0	2768.21	0	2832.46	0					2768.21	0	2835.07	0	2768.21	0	2835.07	0					2768.21	20.1431	2823.36	0.594221	2768.21	7.64238	2823.36
							2748.25	28.3591	2824.07	1.10601	2768.25	0	2844.07	0					2748.25	0	2812.5	0	2768.25	0	2832.5	0					2768.25	0	2835.11	0	2768.25	0	2835.11	0					2768.25	20.8283	2823.4	0.614436	2768.25	7.59621	2823.4
							2748.28	29.0127	2824.1	1.1315	2768.28	0	2844.1	0					2748.28	0	2812.53	0	2768.28	0	2832.53	0					2768.28	0	2835.14	0	2768.28	0	2835.14	0					2768.28	21.5304	2823.43	0.635148	2768.28	7.54094	2823.43
							2748.31	29.6554	2824.13	1.15656	2768.31	0	2844.13	0					2748.31	0	2812.56	0	2768.31	0	2832.56	0					2768.31	0	2835.17	0	2768.31	0	2835.17	0					2768.31	22.2493	2823.46	0.656354	2768.31	7.47683	2823.46
							2748.35	30.2851	2824.17	1.18112	2768.35	0	2844.17	0					2748.35	7.41e-08	2812.6	4.1496e-09	2768.35	0	2832.6	0					2768.35	0	2835.21	0	2768.35	0	2835.21	0					2768.35	22.9846	2823.5	0.678045	2768.35	7.40416	2823.5
							2748.38	30.8998	2824.2	1.20509	2768.38	0	2844.2	0					2748.38	9.24e-08	2812.63	5.1744e-09	2768.38	0	2832.63	0					2768.38	0	2835.24	0	2768.38	0	2835.24	0					2768.38	23.736	2823.53	0.700211	2768.38	7.32322	2823.53
							2748.41	31.4975	2824.23	1.2284	2768.41	0	2844.23	0					2748.41	1.15e-07	2812.66	6.44e-09	2768.41	0	2832.66	0					2768.41	0	2835.27	0	2768.41	0	2835.27	0					2768.41	24.503	2823.56	0.722839	2768.41	7.23437	2823.56
							2748.45	32.0763	2824.27	1.25098	2768.45	0	2844.27	0					2748.45	1.43e-07	2812.7	8.008e-09	2768.45	0	2832.7	0					2768.45	0	2835.31	0	2768.45	0	2835.31	0					2768.45	25.2851	2823.6	0.74591	2768.45	7.13795	2823.6
							2748.48	32.6344	2824.3	1.27274	2768.48	0	2844.3	0					2748.48	1.774e-07	2812.73	9.9344e-09	2768.48	0	2832.73	0					2768.48	0	2835.34	0	2768.48	0	2835.34	0					2768.48	26.0815	2823.63	0.769404	2768.48	7.03435	2823.63
							2748.51	33.1698	2824.33	1.29362	2768.51	0	2844.33	0					2748.51	2.198e-07	2812.76	1.23088e-08	2768.51	0	2832.76	0					2768.51	0	2835.37	0	2768.51	0	2835.37	0					2768.51	26.8914	2823.66	0.793298	2768.51	6.92396	2823.66
							2748.55	33.6808	2824.37	1.31355	2768.55	0	2844.37	0					2748.55	2.72e-07	2812.8	1.5232e-08	2768.55	0	2832.8	0					2768.55	0	2835.41	0	2768.55	0	2835.41	0					2768.55	27.714	2823.7	0.817563	2768.55	6.80721	2823.7
							2748.58	34.1656	2824.4	1.33246	2768.58	0	2844.4	0					2748.58	3.36e-07	2812.83	1.8816e-08	2768.58	0	2832.83	0					2768.58	0	2835.44	0	2768.58	0	2835.44	0					2768.58	28.5481	2823.73	0.842168	2768.58	6.68452	2823.73
							2748.61	34.6227	2824.43	1.35029	2768.61	0	2844.43	0					2748.61	4.144e-07	2812.86	2.32064e-08	2768.61	0	2832.86	0					2768.61	0	2835.47	0	2768.61	0	2835.47	0					2768.61	29.3925	2823.76	0.867079	2768.61	6.55634	2823.76
							2748.65	35.0505	2824.47	1.36697	2768.65	0	2844.47	0					2748.65	5.104e-07	2812.9	2.85824e-08	2768.65	0	2832.9	0					2768.65	0	2835.51	0	2768.65	0	2835.51	0					2768.65	30.2459	2823.8	0.892255	2768.65	6.42311	2823.8
							2748.68	35.4475	2824.5	1.38245	2768.68	0	2844.5	0					2748.68	6.275e-07	2812.93	3.514e-08	2768.68	0	2832.93	0					2768.68	0	2835.54	0	2768.68	0	2835.54	0					2768.68	31.107	2823.83	0.917655	2768.68	6.2853	2823.83
							2748.71	35.8124	2824.53	1.39668	2768.71	0	2844.53	0					2748.71	7.704e-07	2812.96	4.31424e-08	2768.71	0	2832.96	0					2768.71	0	2835.57	0	2768.71	0	2835.57	0					2768.71	31.974	2823.86	0.943232	2768.71	6.14336	2823.86
							2748.75	36.144	2824.57	1.40961	2768.75	0	2844.57	0					2748.75	9.444e-07	2813	5.28864e-08	2768.75	0	2833	0					2768.75	0	2835.61	0	2768.75	0	2835.61	0					2768.75	32.8453	2823.9	0.968935	2768.75	5.99775	2823.9
							2748.78	36.4411	2824.6	1.4212	2768.78	0	2844.6	0					2748.78	1.1559e-06	2813.03	6.47304e-08	2768.78	0	2833.03	0					2768.78	0	2835.64	0	2768.78	0	2835.64	0					2768.78	33.719	2823.93	0.994712	2768.78	5.84894	2823.93
							2748.81	36.7027	2824.63	1.43141	2768.81	0	2844.63	0					2748.81	1.4126e-06	2813.06	7.91056e-08	2768.81	0	2833.06	0					2768.81	0	2835.67	0	2768.81	0	2835.67	0					2768.81	34.5934	2823.96	1.0205	2768.81	5.69737	2823.96
							2748.85	36.9281	2824.67	1.44019	2768.85	0	2844.67	0					2748.85	1.7236e-06	2813.1	9.65216e-08	2768.85	0	2833.1	0					2768.85	0	2835.71	0	2768.85	0	2835.71	0					2768.85	35.4662	2824	1.04625	2768.85	5.5435	2824
							2748.88	37.1163	2824.7	1.44754	2768.88	0	2844.7	0					2748.88	2.0999e-06	2813.13	1.17594e-07	2768.88	0	2833.13	0					2768.88	0	2835.74	0	2768.88	0	2835.74	0					2768.88	36.3353	2824.03	1.07189	2768.88	5.38777	2824.03
							2748.91	37.2669	2824.73	1.45341	2768.91	0	2844.73	0					2748.91	2.5543e-06	2813.16	1.43041e-07	2768.91	0	2833.16	0					2768.91	0	2835.77	0	2768.91	0	2835.77	0					2768.91	37.1985	2824.06	1.09736	2768.91	5.2306	2824.06
							2748.95	37.3794	2824.77	1.4578	2768.95	0	2844.77	0					2748.95	3.1023e-06	2813.2	1.73729e-07	2768.95	0	2833.2	0					2768.95	0	2835.81	0	2768.95	0	2835.81	0					2768.95	38.0535	2824.1	1.12258	2768.95	5.07243	2824.1
							2748.98	37.4533	2824.8	1.46068	2768.98	0	2844.8	0					2748.98	3.7621e-06	2813.23	2.10678e-07	2768.98	0	2833.23	0					2768.98	0	2835.84	0	2768.98	0	2835.84	0					2768.98	38.8979	2824.13	1.14749	2768.98	4.91365	2824.13
							2749.01	37.4886	2824.83	1.46206	2769.01	0	2844.83	0					2749.01	4.5551e-06	2813.26	2.55086e-07	2769.01	0	2833.26	0					2769.01	0	2835.87	0	2769.01	0	2835.87	0					2769.01	39.7291	2824.16	1.17201	2769.01	4.75466	2824.16
							2749.05	37.4851	2824.87	1.46192	2769.05	0	2844.87	0					2749.05	5.5069e-06	2813.3	3.08386e-07	2769.05	0	2833.3	0					2769.05	0	2835.91	0	2769.05	0	2835.91	0					2769.05	40.5447	2824.2	1.19607	2769.05	4.59583	2824.2
							2749.08	37.443	2824.9	1.46028	2769.08	0	2844.9	0					2749.08	6.6472e-06	2813.33	3.72243e-07	2769.08	0	2833.33	0					2769.08	0	2835.94	0	2769.08	0	2835.94	0					2769.08	41.3421	2824.23	1.21959	2769.08	4.43752	2824.23
							2749.11	37.3624	2824.93	1.45713	2769.11	0	2844.93	0					2749.11	8.0113e-06	2813.36	4.48633e-07	2769.11	0	2833.36	0					2769.11	0	2835.97	0	2769.11	0	2835.97	0					2769.11	42.1188	2824.26	1.2425	2769.11	4.28008	2824.26
							2749.15	37.2437	2824.97	1.4525	2769.15	0	2844.97	0					2749.15	9.6405e-06	2813.4	5.39868e-07	2769.15	0	2833.4	0					2769.15	0	2836.01	0	2769.15	0	2836.01	0					2769.15	42.872	2824.3	1.26472	2769.15	4.12382	2824.3
							2749.18	37.0874	2825	1.44641	2769.18	0	2845	0					2749.18	1.15831e-05	2813.43	6.48654e-07	2769.18	0	2833.43	0					2769.18	0	2836.04	0	2769.18	0	2836.04	0					2769.18	43.5992	2824.33	1.28618	2769.18	3.96905	2824.33
							2749.21	36.8941	2825.03	1.43887	2769.21	0	2845.03	0					2749.21	1.38957e-05	2813.46	7.78159e-07	2769.21	0	2833.46	0					2769.21	0	2836.07	0	2769.21	0	2836.07	0					2769.21	44.2979	2824.36	1.30679	2769.21	3.81606	2824.36
							2749.25	36.6645	2825.07	1.42991	2769.25	0	2845.07	0					2749.25	1.66443e-05	2813.5	9.32081e-07	2769.25	0	2833.5	0					2769.25	0	2836.11	0	2769.25	0	2836.11	0					2769.25	44.9655	2824.4	1.32648	2769.25	3.66511	2824.4
							2749.28	36.3994	2825.1	1.41958	2769.28	0	2845.1	0					2749.28	1.9906e-05	2813.53	1.11474e-06	2769.28	0	2833.53	0					2769.28	0	2836.14	0	2769.28	0	2836.14	0					2769.28	45.5994	2824.43	1.34518	2769.28	3.51644	2824.43
							2749.31	36.0998	2825.13	1.40789	2769.31	0	2845.13	0					2749.31	2.37701e-05	2813.56	1.33113e-06	2769.31	0	2833.56	0					2769.31	0	2836.17	0	2769.31	0	2836.17	0					2769.31	46.1974	2824.46	1.36282	2769.31	3.37028	2824.46
							2749.35	35.7668	2825.17	1.39491	2769.35	0	2845.17	0					2749.35	2.83406e-05	2813.6	1.58707e-06	2769.35	0	2833.6	0					2769.35	0	2836.21	0	2769.35	0	2836.21	0					2769.35	46.7569	2824.5	1.37933	2769.35	3.22683	2824.5
							2749.38	35.4016	2825.2	1.38066	2769.38	0	2845.2	0					2749.38	3.37378e-05	2813.63	1.88932e-06	2769.38	0	2833.63	0					2769.38	0	2836.24	0	2769.38	0	2836.24	0					2769.38	47.2758	2824.53	1.39464	2769.38	3.08627	2824.53
							2749.41	35.0053	2825.23	1.36521	2769.41	0	2845.23	0					2749.41	4.01011e-05	2813.66	2.24566e-06	2769.41	0	2833.66	0					2769.41	0	2836.27	0	2769.41	0	2836.27	0					2769.41	47.752	2824.56	1.40868	2769.41	2.94879	2824.56
							2749.45	34.5793	2825.27	1.34859	2769.45	0	2845.27	0					2749.45	4.75915e-05	2813.7	2.66512e-06	2769.45	0	2833.7	0					2769.45	0	2836.31	0	2769.45	0	2836.31	0					2769.45	48.1833	2824.6	1.42141	2769.45	2.81451	2824.6
							2749.48	34.1251	2825.3	1.33088	2769.48	0	2845.3	0					2749.48	5.6394e-05	2813.73	3.15806e-06	2769.48	0	2833.73	0					2769.48	0	2836.34	0	2769.48	0	2836.34	0					2769.48	48.568	2824.63	1.43276	2769.48	2.68357	2824.63
							2749.51	33.644	2825.33	1.31212	2769.51	0	2845.33	0					2749.51	6.67212e-05	2813.76	3.73639e-06	2769.51	0	2833.76	0					2769.51	0	2836.37	0	2769.51	0	2836.37	0					2769.51	48.9042	2824.66	1.44268	2769.51	2.55609	2824.66
							2749.55	33.1378	2825.37	1.29237	2769.55	0	2845.37	0					2749.55	7.88179e-05	2813.8	4.4138e-06	2769.55	0	2833.8	0					2769.55	0	2836.41	0	2769.55	0	2836.41	0					2769.55	49.1905	2824.7	1.45112	2769.55	2.43215	2824.7
							2749.58	32.6078	2825.4	1.2717	2769.58	0	2845.4	0					2749.58	9.29644e-05	2813.83	5.20601e-06	2769.58	0	2833.83	0					2769.58	0	2836.44	0	2769.58	0	2836.44	0					2769.58	49.4255	2824.73	1.45805	2769.58	2.31183	2824.73
							2749.61	32.0558	2825.43	1.25018	2769.61	0	2845.43	0					2749.61	0.000109481	2813.86	6.13094e-06	2769.61	0	2833.86	0					2769.61	0	2836.47	0	2769.61	0	2836.47	0					2769.61	49.6078	2824.76	1.46343	2769.61	2.19519	2824.76
							2749.65	31.4834	2825.47	1.22785	2769.65	0	2845.47	0					2749.65	0.000128733	2813.9	7.20908e-06	2769.65	0	2833.9	0					2769.65	0	2836.51	0	2769.65	0	2836.51	0					2769.65	49.7366	2824.8	1.46723	2769.65	2.08229	2824.8
							2749.68	30.8923	2825.5	1.2048	2769.68	0	2845.5	0					2749.68	0.000151138	2813.93	8.46375e-06	2769.68	0	2833.93	0					2769.68	0	2836.54	0	2769.68	0	2836.54	0					2769.68	49.811	2824.83	1.46942	2769.68	1.97315	2824.83
							2749.71	30.2843	2825.53	1.18109	2769.71	0	2845.53	0					2749.71	0.000177169	2813.96	9.92149e-06	2769.71	0	2833.96	0					2769.71	0	2836.57	0	2769.71	0	2836.57	0					2769.71	49.8303	2824.86	1.46999	2769.71	1.8678	2824.86
							2749.75	29.661	2825.57	1.15678	2769.75	0	2845.57	0					2749.75	0.000207364	2814	1.16124e-05	2769.75	0	2834	0					2769.75	0	2836.61	0	2769.75	0	2836.61	0					2769.75	49.7943	2824.9	1.46893	2769.75	1.76623	2824.9
							2749.78	29.0241	2825.6	1.13194	2769.78	0	2845.6	0					2749.78	0.00024233	2814.03	1.35705e-05	2769.78	0	2834.03	0					2769.78	0	2836.64	0	2769.78	0	2836.64	0					2769.78	49.7026	2824.93	1.46623	2769.78	1.66844	2824.93
							2749.81	28.3754	2825.63	1.10664	2769.81	0	2845.63	0					2749.81	0.000282757	2814.06	1.58344e-05	2769.81	0	2834.06	0					2769.81	0	2836.67	0	2769.81	0	2836.67	0					2769.81	49.5553	2824.96	1.46188	2769.81	1.57442	2824.96
							2749.85	27.7165	2825.67	1.08094	2769.85	0	2845.67	0					2749.85	0.000329419	2814.1	1.84475e-05	2769.85	0	2834.1	0					2769.85	0	2836.71	0	2769.85	0	2836.71	0					2769.85	49.3527	2825	1.4559	2769.85	1.48414	2825
							2749.88	27.0491	2825.7	1.05492	2769.88	0	2845.7	0					2749.88	0.000383191	2814.13	2.14587e-05	2769.88	0	2834.13	0					2769.88	0	2836.74	0	2769.88	0	2836.74	0					2769.88	49.0952	2825.03	1.44831	2769.88	1.39757	2825.03
							2749.91	26.3749	2825.73	1.02862	2769.91	0	2845.73	0					2749.91	0.000445054	2814.16	2.4923e-05	2769.91	0	2834.16	0					2769.91	0	2836.77	0	2769.91	0	2836.77	0					2769.91	48.7834	2825.06	1.43911	2769.91	1.31465	2825.06
							2749.95	25.6955	2825.77	1.00212	2769.95	0	2845.77	0					2749.95	0.000516107	2814.2	2.8902e-05	2769.95	0	2834.2	0					2769.95	0	2836.81	0	2769.95	0	2836.81	0					2769.95	48.4183	2825.1	1.42834	2769.95	1.23533	2825.1
							2749.98	25.0123	2825.8	0.975481	2769.98	0	2845.8	0					2749.98	0.000597582	2814.23	3.34646e-05	2769.98	0	2834.23	0					2769.98	0	2836.84	0	2769.98	0	2836.84	0					2769.98	48.0009	2825.13	1.41603	2769.98	1.15956	2825.13
							2750.01	24.327	2825.83	0.948755	2770.01	0	2845.83	0					2750.01	0.000690854	2814.26	3.86878e-05	2770.01	0	2834.26	0					2770.01	0	2836.87	0	2770.01	0	2836.87	0					2770.01	47.5325	2825.16	1.40221	2770.01	1.08727	2825.16
							2750.05	23.6411	2825.87	0.922001	2770.05	0	2845.87	0					2750.05	0.000797453	2814.3	4.46574e-05	2770.05	0	2834.3	0					2770.05	0	2836.91	0	2770.05	0	2836.91	0					2770.05	47.0145	2825.2	1.38693	2770.05	1.01839	2825.2
							2750.08	22.9558	2825.9	0.895276	2770.08	0	2845.9	0					2750.08	0.000919083	2814.33	5.14687e-05	2770.08	0	2834.33	0					2770.08	0	2836.94	0	2770.08	0	2836.94	0					2770.08	46.4486	2825.23	1.37023	2770.08	0.952831	2825.23
							2750.11	22.2726	2825.93	0.868631	2770.11	0	2845.93	0					2750.11	0.00105763	2814.36	5.92274e-05	2770.11	0	2834.36	0					2770.11	0	2836.97	0	2770.11	0	2836.97	0					2770.11	45.8365	2825.26	1.35218	2770.11	0.890519	2825.26
							2750.15	21.5928	2825.97	0.842118	2770.15	0	2845.97	0					2750.15	0.00121519	2814.4	6.80508e-05	2770.15	0	2834.4	0					2770.15	0	2837.01	0	2770.15	0	2837.01	0					2770.15	45.1802	2825.3	1.33282	2770.15	0.831366	2825.3
							2750.18	20.9175	2826	0.815782	2770.18	0	2846	0					2750.18	0.00139408	2814.43	7.80683e-05	2770.18	0	2834.43	0					2770.18	0	2837.04	0	2770.18	0	2837.04	0					2770.18	44.4818	2825.33	1.31221	2770.18	0.775282	2825.33
							2750.21	20.2479	2826.03	0.78967	2770.21	0	2846.03	0					2750.21	0.00159683	2814.46	8.94224e-05	2770.21	0	2834.46	0					2770.21	0	2837.07	0	2770.21	0	2837.07	0					2770.21	43.7435	2825.36	1.29043	2770.21	0.722175	2825.36
							2750.25	19.5852	2826.07	0.763823	2770.25	0	2846.07	0					2750.25	0.00182625	2814.5	0.00010227	2770.25	0	2834.5	0					2770.25	0	2837.11	0	2770.25	0	2837.11	0					2770.25	42.9677	2825.4	1.26755	2770.25	0.67195	2825.4
							2750.28	18.9303	2826.1	0.73828	2770.28	0	2846.1	0					2750.28	0.00208542	2814.53	0.000116784	2770.28	0	2834.53	0					2770.28	0	2837.14	0	2770.28	0	2837.14	0					2770.28	42.1567	2825.43	1.24362	2770.28	0.624512	2825.43
							2750.31	18.2841	2826.13	0.713079	2770.31	0	2846.13	0					2750.31	0.0023777	2814.56	0.000133151	2770.31	0	2834.56	0					2770.31	0	2837.17	0	2770.31	0	2837.17	0					2770.31	41.3132	2825.46	1.21874	2770.31	0.579761	2825.46
							2750.35	17.6475	2826.17	0.688253	2770.35	0	2846.17	0					2750.35	0.00270677	2814.6	0.000151579	2770.35	0	2834.6	0					2770.35	0	2837.21	0	2770.35	0	2837.21	0					2770.35	40.4397	2825.5	1.19297	2770.35	0.537599	2825.5
							2750.38	17.0213	2826.2	0.663833	2770.38	0	2846.2	0					2750.38	0.00307663	2814.63	0.000172291	2770.38	0	2834.63	0					2770.38	0	2837.24	0	2770.38	0	2837.24	0					2770.38	39.5389	2825.53	1.1664	2770.38	0.497928	2825.53
							2750.41	16.4063	2826.23	0.639846	2770.41	0	2846.23	0					2750.41	0.00349165	2814.66	0.000195532	2770.41	0	2834.66	0					2770.41	0	2837.27	0	2770.41	0	2837.27	0					2770.41	38.6135	2825.56	1.1391	2770.41	0.460647	2825.56
							2750.45	15.803	2826.27	0.616317	2770.45	0	2846.27	0					2750.45	0.00395655	2814.7	0.000221567	2770.45	0	2834.7	0					2770.45	0	2837.31	0	2770.45	0	2837.31	0					2770.45	37.6662	2825.6	1.11115	2770.45	0.425657	2825.6
							2750.48	15.2121	2826.3	0.59327	2770.48	0	2846.3	0					2750.48	0.00447644	2814.73	0.00025068	2770.48	0	2834.73	0					2770.48	0	2837.34	0	2770.48	0	2837.34	0					2770.48	36.6998	2825.63	1.08264	2770.48	0.392861	2825.63
							2750.51	14.6339	2826.33	0.570723	2770.51	0	2846.33	0					2750.51	0.00505684	2814.76	0.000283183	2770.51	0	2834.76	0					2770.51	0	2837.37	0	2770.51	0	2837.37	0					2770.51	35.717	2825.66	1.05365	2770.51	0.36216	2825.66
							2750.55	14.0691	2826.37	0.548694	2770.55	0	2846.37	0					2750.55	0.0057037	2814.8	0.000319407	2770.55	0	2834.8	0					2770.55	0	2837.41	0	2770.55	0	2837.41	0					2770.55	34.7205	2825.7	1.02426	2770.55	0.333458	2825.7
							2750.58	13.5179	2826.4	0.527197	2770.58	0	2846.4	0					2750.58	0.0064234	2814.83	0.00035971	2770.58	0	2834.83	0					2770.58	0	2837.44	0	2770.58	0	2837.44	0					2770.58	33.7132	2825.73	0.994538	2770.58	0.30666	2825.73
							2750.61	12.9806	2826.43	0.506244	2770.61	0	2846.43	0					2750.61	0.00722276	2814.86	0.000404475	2770.61	0	2834.86	0					2770.61	0	2837.47	0	2770.61	0	2837.47	0					2770.61	32.6975	2825.76	0.964577	2770.61	0.281672	2825.76
							2750.65	12.4575	2826.47	0.485844	2770.65	0	2846.47	0					2750.65	0.0081091	2814.9	0.000454109	2770.65	0	2834.9	0					2770.65	0	2837.51	0	2770.65	0	2837.51	0					2770.65	31.6762	2825.8	0.934449	2770.65	0.258404	2825.8
							2750.68	11.9489	2826.5	0.466005	2770.68	0	2846.5	0					2750.68	0.00909018	2814.93	0.00050905	2770.68	0	2834.93	0					2770.68	0	2837.54	0	2770.68	0	2837.54	0					2770.68	30.6519	2825.83	0.90423	2770.68	0.236766	2825.83
							2750.71	11.4547	2826.53	0.446732	2770.71	0	2846.53	0					2750.71	0.0101743	2814.96	0.000569758	2770.71	0	2834.96	0					2770.71	0	2837.57	0	2770.71	0	2837.57	0					2770.71	29.6268	2825.86	0.873992	2770.71	0.21667	2825.86
							2750.75	10.9751	2826.57	0.428028	2770.75	0	2846.57	0					2750.75	0.0113701	2815	0.000636725	2770.75	0	2835	0					2770.75	0	2837.61	0	2770.75	0	2837.61	0					2770.75	28.6036	2825.9	0.843806	2770.75	0.198032	2825.9
							2750.78	10.5101	2826.6	0.409895	2770.78	0	2846.6	0					2750.78	0.0126869	2815.03	0.000710466	2770.78	0	2835.03	0					2770.78	0	2837.64	0	2770.78	0	2837.64	0					2770.78	27.5844	2825.93	0.81374	2770.78	0.180769	2825.93
							2750.81	10.0598	2826.63	0.39233	2770.81	0	2846.63	0					2750.81	0.0141344	2815.06	0.000791527	2770.81	0	2835.06	0					2770.81	0	2837.67	0	2770.81	0	2837.67	0					2770.81	26.5715	2825.96	0.783859	2770.81	0.164803	2825.96
							2750.85	9.62394	2826.67	0.375334	2770.85	0	2846.67	0					2750.85	0.0157228	2815.1	0.000880479	2770.85	0	2835.1	0					2770.85	0	2837.71	0	2770.85	0	2837.71	0					2770.85	25.5669	2826	0.754225	2770.85	0.150054	2826
							2750.88	9.20257	2826.7	0.3589	2770.88	0	2846.7	0					2750.88	0.0174628	2815.13	0.000977918	2770.88	0	2835.13	0					2770.88	0	2837.74	0	2770.88	0	2837.74	0					2770.88	24.5728	2826.03	0.724896	2770.88	0.136451	2826.03
							2750.91	8.79552	2826.73	0.343025	2770.91	0	2846.73	0					2750.91	0.0193655	2815.16	0.00108447	2770.91	0	2835.16	0					2770.91	0	2837.77	0	2770.91	0	2837.77	0					2770.91	23.5908	2826.06	0.695928	2770.91	0.12392	2826.06
							2750.95	8.40261	2826.77	0.327702	2770.95	0	2846.77	0					2750.95	0.0214424	2815.2	0.00120078	2770.95	0	2835.2	0					2770.95	0	2837.81	0	2770.95	0	2837.81	0					2770.95	22.6227	2826.1	0.667371	2770.95	0.112394	2826.1
							2750.98	8.02366	2826.8	0.312923	2770.98	0	2846.8	0					2750.98	0.0237055	2815.23	0.00132751	2770.98	0	2835.23	0					2770.98	0	2837.84	0	2770.98	0	2837.84	0					2770.98	21.6703	2826.13	0.639273	2770.98	0.101807	2826.13
							2751.01	7.65843	2826.83	0.298679	2771.01	0	2846.83	0					2751.01	0.0261671	2815.26	0.00146536	2771.01	0	2835.26	0					2771.01	0	2837.87	0	2771.01	0	2837.87	0					2771.01	20.7349	2826.16	0.611679	2771.01	0.0920956	2826.16
							2751.05	7.30668	2826.87	0.28496	2771.05	0	2846.87	0					2751.05	0.0288398	2815.3	0.00161503	2771.05	0	2835.3	0					2771.05	0	2837.91	0	2771.05	0	2837.91	0					2771.05	19.8179	2826.2	0.584628	2771.05	0.0832007	2826.2
							2751.08	6.96814	2826.9	0.271757	2771.08	0	2846.9	0					2751.08	0.0317366	2815.33	0.00177725	2771.08	0	2835.33	0					2771.08	0	2837.94	0	2771.08	0	2837.94	0					2771.08	18.9206	2826.23	0.558158	2771.08	0.075065	2826.23
							2751.11	6.64253	2826.93	0.259058	2771.11	0	2846.93	0					2751.11	0.0348706	2815.36	0.00195275	2771.11	0	2835.36	0					2771.11	0	2837.97	0	2771.11	0	2837.97	0					2771.11	18.0441	2826.26	0.5323	2771.11	0.0676343	2826.26
							2751.15	6.32953	2826.97	0.246852	2771.15	0	2846.97	0					2751.15	0.038255	2815.4	0.00214228	2771.15	0	2835.4	0					2771.15	0	2838.01	0	2771.15	0	2838.01	0					2771.15	17.1893	2826.3	0.507083	2771.15	0.0608574	2826.3
							2751.18	6.02885	2827	0.235125	2771.18	0	2847	0					2751.18	0.0419033	2815.43	0.00234659	2771.18	0	2835.43	0					2771.18	0	2838.04	0	2771.18	0	2838.04	0					2771.18	16.3571	2826.33	0.482533	2771.18	0.0546856	2826.33
							2751.21	5.74016	2827.03	0.223866	2771.21	0	2847.03	0					2751.21	0.0458289	2815.46	0.00256642	2771.21	0	2835.46	0					2771.21	0	2838.07	0	2771.21	0	2838.07	0					2771.21	15.5482	2826.36	0.458672	2771.21	0.049073	2826.36
							2751.25	5.46311	2827.07	0.213061	2771.25	0	2847.07	0					2751.25	0.050045	2815.5	0.00280252	2771.25	0	2835.5	0					2771.25	0	2838.11	0	2771.25	0	2838.11	0					2771.25	14.7633	2826.4	0.435517	2771.25	0.0439765	2826.4
							2751.28	5.19738	2827.1	0.202698	2771.28	0	2847.1	0					2751.28	0.0545649	2815.53	0.00305563	2771.28	0	2835.53	0					2771.28	0	2838.14	0	2771.28	0	2838.14	0					2771.28	14.0028	2826.43	0.413084	2771.28	0.0393554	2826.43
							2751.31	4.94262	2827.13	0.192762	2771.31	0	2847.13	0					2751.31	0.0594013	2815.56	0.00332647	2771.31	0	2835.56	0					2771.31	0	2838.17	0	2771.31	0	2838.17	0					2771.31	13.2672	2826.46	0.391383	2771.31	0.0351714	2826.46
							2751.35	4.6985	2827.17	0.183241	2771.35	0	2847.17	0					2751.35	0.0645669	2815.6	0.00361575	2771.35	0	2835.6	0					2771.35	0	2838.21	0	2771.35	0	2838.21	0					2771.35	12.5567	2826.5	0.370423	2771.35	0.0313888	2826.5
							2751.38	4.46465	2827.2	0.174121	2771.38	0	2847.2	0					2751.38	0.0700737	2815.63	0.00392413	2771.38	0	2835.63	0					2771.38	0	2838.24	0	2771.38	0	2838.24	0					2771.38	11.8715	2826.53	0.350209	2771.38	0.0279741	2826.53
							2751.41	4.24075	2827.23	0.165389	2771.41	0	2847.23	0					2751.41	0.075933	2815.66	0.00425225	2771.41	0	2835.66	0					2771.41	0	2838.27	0	2771.41	0	2838.27	0					2771.41	11.2117	2826.56	0.330744	2771.41	0.0248962	2826.56
							2751.45	4.02645	2827.27	0.157032	2771.45	0	2847.27	0					2751.45	0.0821557	2815.7	0.00460072	2771.45	0	2835.7	0					2771.45	0	2838.31	0	2771.45	0	2838.31	0					2771.45	10.5772	2826.6	0.312028	2771.45	0.022126	2826.6
							2751.48	3.82141	2827.3	0.149035	2771.48	0	2847.3	0					2751.48	0.0887514	2815.73	0.00497008	2771.48	0	2835.73	0					2771.48	0	2838.34	0	2771.48	0	2838.34	0					2771.48	9.96805	2826.63	0.294057	2771.48	0.0196365	2826.63
							2751.51	3.62531	2827.33	0.141387	2771.51	0	2847.33	0					2751.51	0.095729	2815.76	0.00536082	2771.51	0	2835.76	0					2771.51	0	2838.37	0	2771.51	0	2838.37	0					2771.51	9.38399	2826.66	0.276828	2771.51	0.0174025	2826.66
							2751.55	3.43782	2827.37	0.134075	2771.55	0	2847.37	0					2751.55	0.103096	2815.8	0.00577339	2771.55	0	2835.8	0					2771.55	0	2838.41	0	2771.55	0	2838.41	0					2771.55	8.82479	2826.7	0.260331	2771.55	0.0154008	2826.7
							2751.58	3.25861	2827.4	0.127086	2771.58	0	2847.4	0					2751.58	0.11086	2815.83	0.00620814	2771.58	0	2835.83	0					2771.58	0	2838.44	0	2771.58	0	2838.44	0					2771.58	8.29014	2826.73	0.244559	2771.58	0.0136101	2826.73
							2751.61	3.08739	2827.43	0.120408	2771.61	0	2847.43	0					2751.61	0.119024	2815.86	0.00666535	2771.61	0	2835.86	0					2771.61	0	2838.47	0	2771.61	0	2838.47	0					2771.61	7.77967	2826.76	0.2295	2771.61	0.0120105	2826.76
							2751.65	2.92383	2827.47	0.11403	2771.65	0	2847.47	0					2751.65	0.127593	2815.9	0.00714522	2771.65	0	2835.9	0					2771.65	0	2838.51	0	2771.65	0	2838.51	0					2771.65	7.29295	2826.8	0.215142	2771.65	0.0105837	2826.8
							2751.68	2.76766	2827.5	0.107939	2771.68	0	2847.5	0					2751.68	0.136569	2815.93	0.00764785	2771.68	0	2835.93	0					2771.68	0	2838.54	0	2771.68	0	2838.54	0					2771.68	6.82949	2826.83	0.20147	2771.68	0.00931313	2826.83
							2751.71	2.61857	2827.53	0.102124	2771.71	0	2847.53	0					2751.71	0.145951	2815.96	0.00817323	2771.71	0	2835.96	0					2771.71	0	2838.57	0	2771.71	0	2838.57	0					2771.71	6.38877	2826.86	0.188469	2771.71	0.00818329	2826.86
							2751.75	2.4763	2827.57	0.0965759	2771.75	0	2847.57	0					2751.75	0.155737	2816	0.00872127	2771.75	0	2836	0					2771.75	0	2838.61	0	2771.75	0	2838.61	0					2771.75	5.97024	2826.9	0.176122	2771.75	0.00718017	2826.9
							2751.78	2.34058	2827.6	0.0912826	2771.78	0	2847.6	0					2751.78	0.165924	2816.03	0.00929173	2771.78	0	2836.03	0					2771.78	0	2838.64	0	2771.78	0	2838.64	0					2771.78	5.57328	2826.93	0.164412	2771.78	0.00629091	2826.93
							2751.81	2.21114	2827.63	0.0862345	2771.81	0	2847.63	0					2751.81	0.176505	2816.06	0.00988428	2771.81	0	2836.06	0					2771.81	0	2838.67	0	2771.81	0	2838.67	0					2771.81	5.19727	2826.96	0.153319	2771.81	0.00550381	2826.96
							2751.85	2.08774	2827.67	0.0814217	2771.85	0	2847.67	0					2751.85	0.187472	2816.1	0.0104984	2771.85	0	2836.1	0					2771.85	0	2838.71	0	2771.85	0	2838.71	0					2771.85	4.84157	2827	0.142826	2771.85	0.00480821	2827
							2751.88	1.97013	2827.7	0.0768349	2771.88	0	2847.7	0					2751.88	0.198814	2816.13	0.0111336	2771.88	0	2836.13	0					2771.88	0	2838.74	0	2771.88	0	2838.74	0					2771.88	4.5055	2827.03	0.132912	2771.88	0.00419441	2827.03
							2751.91	1.85808	2827.73	0.072465	2771.91	0	2847.73	0					2751.91	0.210518	2816.16	0.011789	2771.91	0	2836.16	0					2771.91	0	2838.77	0	2771.91	0	2838.77	0					2771.91	4.18839	2827.06	0.123557	2771.91	0.00365363	2827.06
							2751.95	1.75136	2827.77	0.0683032	2771.95	0	2847.77	0					2751.95	0.222568	2816.2	0.0124638	2771.95	0	2836.2	0					2771.95	0	2838.81	0	2771.95	0	2838.81	0					2771.95	3.88953	2827.1	0.114741	2771.95	0.00317792	2827.1
							2751.98	1.64978	2827.8	0.0643413	2771.98	0	2847.8	0					2751.98	0.234946	2816.23	0.013157	2771.98	0	2836.23	0					2771.98	0	2838.84	0	2771.98	0	2838.84	0					2771.98	3.60822	2827.13	0.106443	2771.98	0.00276011	2827.13
							2752.01	1.5531	2827.83	0.0605711	2772.01	0	2847.83	0					2752.01	0.247631	2816.26	0.0138673	2772.01	0	2836.26	0					2772.01	0	2838.87	0	2772.01	0	2838.87	0					2772.01	3.34377	2827.16	0.0986411	2772.01	0.0023937	2827.16
							2752.05	1.46115	2827.87	0.0569848	2772.05	0	2847.87	0					2752.05	0.260599	2816.3	0.0145935	2772.05	0	2836.3	0					2772.05	0	2838.91	0	2772.05	0	2838.91	0					2772.05	3.09546	2827.2	0.091316	2772.05	0.00207289	2827.2
							2752.08	1.37372	2827.9	0.0535751	2772.08	0	2847.9	0					2752.08	0.273825	2816.33	0.0153342	2772.08	0	2836.33	0					2772.08	0	2838.94	0	2772.08	0	2838.94	0					2772.08	2.86259	2827.23	0.0844465	2772.08	0.00179242	2827.23
							2752.11	1.29064	2827.93	0.0503348	2772.11	0	2847.93	0					2752.11	0.287279	2816.36	0.0160876	2772.11	0	2836.36	0					2772.11	0	2838.97	0	2772.11	0	2838.97	0					2772.11	2.64447	2827.26	0.078012	2772.11	0.00154762	2827.26
							2752.15	1.21172	2827.97	0.047257	2772.15	0	2847.97	0					2752.15	0.300931	2816.4	0.0168521	2772.15	0	2836.4	0					2772.15	0	2839.01	0	2772.15	0	2839.01	0					2772.15	2.44042	2827.3	0.0719923	2772.15	0.00133427	2827.3
							2752.18	1.13679	2828	0.044335	2772.18	0	2848	0					2752.18	0.314747	2816.43	0.0176258	2772.18	0	2836.43	0					2772.18	0	2839.04	0	2772.18	0	2839.04	0					2772.18	2.24974	2827.33	0.0663674	2772.18	0.00114863	2827.33
							2752.21	1.06571	2828.03	0.0415626	2772.21	0	2848.03	0					2752.21	0.328692	2816.46	0.0184067	2772.21	0	2836.46	0					2772.21	0	2839.07	0	2772.21	0	2839.07	0					2772.21	2.07179	2827.36	0.0611177	2772.21	0.000987357	2827.36
							2752.25	0.998296	2828.07	0.0389335	2772.25	0	2848.07	0					2752.25	0.342727	2816.5	0.0191927	2772.25	0	2836.5	0					2772.25	0	2839.11	0	2772.25	0	2839.11	0					2772.25	1.9059	2827.4	0.0562241	2772.25	0.000847463	2827.4
							2752.28	0.93441	2828.1	0.036442	2772.28	0	2848.1	0					2752.28	0.356811	2816.53	0.0199814	2772.28	0	2836.53	0					2772.28	0	2839.14	0	2772.28	0	2839.14	0					2772.28	1.75145	2827.43	0.0516676	2772.28	0.000726307	2827.43
							2752.31	0.873904	2828.13	0.0340823	2772.31	0	2848.13	0					2752.31	0.370904	2816.56	0.0207706	2772.31	0	2836.56	0					2772.31	0	2839.17	0	2772.31	0	2839.17	0					2772.31	1.60781	2827.46	0.0474303	2772.31	0.000621543	2827.46
							2752.35	0.816637	2828.17	0.0318489	2772.35	0	2848.17	0					2752.35	0.384962	2816.6	0.0215579	2772.35	0	2836.6	0					2772.35	0	2839.21	0	2772.35	0	2839.21	0					2772.35	1.47438	2827.5	0.0434943	2772.35	0.000531098	2827.5
							2752.38	0.762474	2828.2	0.0297365	2772.38	0	2848.2	0					2752.38	0.398938	2816.63	0.0223405	2772.38	0	2836.63	0					2772.38	0	2839.24	0	2772.38	0	2839.24	0					2772.38	1.35059	2827.53	0.0398425	2772.38	0.000453137	2827.53
							2752.41	0.711284	2828.23	0.0277401	2772.41	0	2848.23	0					2752.41	0.412787	2816.66	0.0231161	2772.41	0	2836.66	0					2772.41	0	2839.27	0	2772.41	0	2839.27	0					2772.41	1.23588	2827.56	0.0364584	2772.41	0.00038604	2827.56
							2752.45	0.662941	2828.27	0.0258547	2772.45	0	2848.27	0					2752.45	0.426461	2816.7	0.0238818	2772.45	0	2836.7	0					2772.45	0	2839.31	0	2772.45	0	2839.31	0					2772.45	1.1297	2827.6	0.0333262	2772.45	0.000328387	2827.6
							2752.48	0.617321	2828.3	0.0240755	2772.48	0	2848.3	0					2752.48	0.439911	2816.73	0.024635	2772.48	0	2836.73	0					2772.48	0	2839.34	0	2772.48	0	2839.34	0					2772.48	1.03154	2827.63	0.0304303	2772.48	0.000278925	2827.63
							2752.51	0.574307	2828.33	0.022398	2772.51	0	2848.33	0					2752.51	0.453089	2816.76	0.025373	2772.51	0	2836.76	0					2772.51	0	2839.37	0	2772.51	0	2839.37	0					2772.51	0.940888	2827.66	0.0277562	2772.51	0.000236556	2827.66
							2752.55	0.533784	2828.37	0.0208176	2772.55	0	2848.37	0					2752.55	0.465946	2816.8	0.026093	2772.55	0	2836.8	0					2772.55	0	2839.41	0	2772.55	0	2839.41	0					2772.55	0.85728	2827.7	0.0252898	2772.55	0.000200314	2827.7
							2752.58	0.495642	2828.4	0.01933	2772.58	0	2848.4	0					2752.58	0.478433	2816.83	0.0267923	2772.58	0	2836.83	0					2772.58	0	2839.44	0	2772.58	0	2839.44	0					2772.58	0.780255	2827.73	0.0230175	2772.58	0.000169377	2827.73
							2752.61	0.459773	2828.43	0.0179311	2772.61	0	2848.43	0					2752.61	0.490501	2816.86	0.0274681	2772.61	0	2836.86	0					2772.61	0	2839.47	0	2772.61	0	2839.47	0					2772.61	0.709377	2827.76	0.0209266	2772.61	0.000143002	2827.76
							2752.65	0.426072	2828.47	0.0166168	2772.65	0	2848.47	0					2752.65	0.502103	2816.9	0.0281178	2772.65	0	2836.9	0					2772.65	0	2839.51	0	2772.65	0	2839.51	0					2772.65	0.644235	2827.8	0.0190049	2772.65	0.000120552	2827.8
							2752.68	0.39444	2828.5	0.0153832	2772.68	0	2848.5	0					2752.68	0.513191	2816.93	0.0287387	2772.68	0	2836.93	0					2772.68	0	2839.54	0	2772.68	0	2839.54	0					2772.68	0.584432	2827.83	0.0172408	2772.68	0.000101473	2827.83
							2752.71	0.364779	2828.53	0.0142264	2772.71	0	2848.53	0					2752.71	0.523721	2816.96	0.0293284	2772.71	0	2836.96	0					2772.71	0	2839.57	0	2772.71	0	2839.57	0					2772.71	0.529598	2827.86	0.0156231	2772.71	8.52847e-05	2827.86
							2752.75	0.336994	2828.57	0.0131427	2772.75	0	2848.57	0					2752.75	0.533649	2817	0.0298843	2772.75	0	2837	0					2772.75	0	2839.61	0	2772.75	0	2839.61	0					2772.75	0.479378	2827.9	0.0141416	2772.75	7.15153e-05	2827.9
							2752.78	0.310992	2828.6	0.0121287	2772.78	0	2848.6	0					2752.78	0.542932	2817.03	0.0304042	2772.78	0	2837.03	0					2772.78	0	2839.64	0	2772.78	0	2839.64	0					2772.78	0.433438	2827.93	0.0127864	2772.78	5.99143e-05	2827.93
							2752.81	0.286687	2828.63	0.0111808	2772.81	0	2848.63	0					2752.81	0.551532	2817.06	0.0308858	2772.81	0	2837.06	0					2772.81	0	2839.67	0	2772.81	0	2839.67	0					2772.81	0.391464	2827.96	0.0115482	2772.81	4.96204e-05	2827.96
							2752.85	0.263991	2828.67	0.0102956	2772.85	0	2848.67	0					2752.85	0.559411	2817.1	0.031327	2772.85	0	2837.1	0					2772.85	0	2839.71	0	2772.85	0	2839.71	0					2772.85	0.353159	2828	0.0104182	2772.85	4.14727e-05	2828
							2752.88	0.242821	2828.7	0.00947002	2772.88	0	2848.7	0					2752.88	0.566537	2817.13	0.031726	2772.88	0	2837.13	0					2772.88	0	2839.74	0	2772.88	0	2839.74	0					2772.88	0.318244	2828.03	0.00938819	2772.88	3.46095e-05	2828.03
							2752.91	0.223097	2828.73	0.00870079	2772.91	0	2848.73	0					2752.91	0.572876	2817.16	0.0320811	2772.91	0	2837.16	0					2772.91	0	2839.77	0	2772.91	0	2839.77	0					2772.91	0.286456	2828.06	0.00845046	2772.91	2.88377e-05	2828.06
							2752.95	0.204742	2828.77	0.00798494	2772.95	0	2848.77	0					2752.95	0.578404	2817.2	0.0323906	2772.95	0	2837.2	0					2772.95	0	2839.81	0	2772.95	0	2839.81	0					2772.95	0.257551	2828.1	0.00759777	2772.95	2.39915e-05	2828.1
							2752.98	0.18768	2828.8	0.00731953	2772.98	0	2848.8	0					2752.98	0.583094	2817.23	0.0326532	2772.98	0	2837.23	0					2772.98	0	2839.84	0	2772.98	0	2839.84	0					2772.98	0.231299	2828.13	0.00682332	2772.98	1.99291e-05	2828.13
							2753.01	0.17184	2828.83	0.00670174	2773.01	0	2848.83	0					2753.01	0.586926	2817.26	0.0328679	2773.01	0	2837.26	0					2773.01	0	2839.87	0	2773.01	0	2839.87	0					2773.01	0.207485	2828.16	0.0061208	2773.01	1.6529e-05	2828.16
							2753.05	0.15715	2828.87	0.00612886	2773.05	0	2848.87	0					2753.05	0.589885	2817.3	0.0330336	2773.05	0	2837.3	0					2773.05	0	2839.91	0	2773.05	0	2839.91	0					2773.05	0.185908	2828.2	0.00548429	2773.05	1.36664e-05	2828.2
							2753.08	0.143546	2828.9	0.00559828	2773.08	0	2848.9	0					2753.08	0.591958	2817.33	0.0331496	2773.08	0	2837.33	0					2773.08	0	2839.94	0	2773.08	0	2839.94	0					2773.08	0.166383	2828.23	0.00490829	2773.08	1.1293e-05	2828.23
							2753.11	0.130961	2828.93	0.00510748	2773.11	0	2848.93	0					2753.11	0.593136	2817.36	0.0332156	2773.11	0	2837.36	0					2773.11	0	2839.97	0	2773.11	0	2839.97	0					2773.11	0.148735	2828.26	0.00438769	2773.11	9.3238e-06	2828.26
							2753.15	0.119335	2828.97	0.00465405	2773.15	0	2848.97	0					2753.15	0.593416	2817.4	0.0332313	2773.15	0	2837.4	0					2773.15	0	2840.01	0	2773.15	0	2840.01	0					2773.15	0.132804	2828.3	0.00391772	2773.15	7.6862e-06	2828.3
							2753.18	0.108607	2829	0.00423568	2773.18	0	2849	0					2753.18	0.592797	2817.43	0.0331967	2773.18	0	2837.43	0					2773.18	0	2840.04	0	2773.18	0	2840.04	0					2773.18	0.118441	2828.33	0.003494	2773.18	6.3264e-06	2828.33
							2753.21	0.0987218	2829.03	0.00385015	2773.21	0	2849.03	0					2753.21	0.591285	2817.46	0.033112	2773.21	0	2837.46	0					2773.21	0	2840.07	0	2773.21	0	2840.07	0					2773.21	0.105506	2828.36	0.00311243	2773.21	5.1992e-06	2828.36
							2753.25	0.0896246	2829.07	0.00349536	2773.25	0	2849.07	0					2753.25	0.588887	2817.5	0.0329777	2773.25	0	2837.5	0					2773.25	0	2840.11	0	2773.25	0	2840.11	0					2773.25	0.093873	2828.4	0.00276925	2773.25	4.2662e-06	2828.4
							2753.28	0.0812634	2829.1	0.00316927	2773.28	0	2849.1	0					2753.28	0.585617	2817.53	0.0327945	2773.28	0	2837.53	0					2773.28	0	2840.14	0	2773.28	0	2840.14	0					2773.28	0.0834234	2828.43	0.00246099	2773.28	3.4953e-06	2828.43
							2753.31	0.0735888	2829.13	0.00286996	2773.31	0	2849.13	0					2753.31	0.581491	2817.56	0.0325635	2773.31	0	2837.56	0					2773.31	0	2840.17	0	2773.31	0	2840.17	0					2773.31	0.0740485	2828.46	0.00218443	2773.31	2.8592e-06	2828.46
							2753.35	0.0665544	2829.17	0.00259562	2773.35	0	2849.17	0					2753.35	0.576531	2817.6	0.0322857	2773.35	0	2837.6	0					2773.35	0	2840.21	0	2773.35	0	2840.21	0					2773.35	0.0656482	2828.5	0.00193662	2773.35	2.3353e-06	2828.5
							2753.38	0.0601153	2829.2	0.0023445	2773.38	0	2849.2	0					2753.38	0.57076	2817.63	0.0319626	2773.38	0	2837.63	0					2773.38	0	2840.24	0	2773.38	0	2840.24	0					2773.38	0.0581309	2828.53	0.00171486	2773.38	1.9045e-06	2828.53
							2753.41	0.0542287	2829.23	0.00211492	2773.41	0	2849.23	0					2753.41	0.564208	2817.66	0.0315956	2773.41	0	2837.66	0					2773.41	0	2840.27	0	2773.41	0	2840.27	0					2773.41	0.0514122	2828.56	0.00151666	2773.41	1.5507e-06	2828.56
							2753.45	0.0488553	2829.27	0.00190536	2773.45	0	2849.27	0					2753.45	0.556906	2817.7	0.0311867	2773.45	0	2837.7	0					2773.45	0	2840.31	0	2773.45	0	2840.31	0					2773.45	0.0454148	2828.6	0.00133974	2773.45	1.2608e-06	2828.6
							2753.48	0.0439568	2829.3	0.00171432	2773.48	0	2849.3	0					2753.48	0.548889	2817.73	0.0307378	2773.48	0	2837.73	0					2773.48	0	2840.34	0	2773.48	0	2840.34	0					2773.48	0.0400681	2828.63	0.00118201	2773.48	1.0234e-06	2828.63
							2753.51	0.0394974	2829.33	0.0015404	2773.51	0	2849.33	0					2753.51	0.540196	2817.76	0.030251	2773.51	0	2837.76	0					2773.51	0	2840.37	0	2773.51	0	2840.37	0					2773.51	0.0353075	2828.66	0.00104157	2773.51	8.295e-07	2828.66
							2753.55	0.0354434	2829.37	0.00138229	2773.55	0	2849.37	0					2753.55	0.530867	2817.8	0.0297286	2773.55	0	2837.8	0					2773.55	0	2840.41	0	2773.55	0	2840.41	0					2773.55	0.0310743	2828.7	0.000916693	2773.55	6.713e-07	2828.7
							2753.58	0.0317634	2829.4	0.00123877	2773.58	0	2849.4	0					2753.58	0.520946	2817.83	0.029173	2773.58	0	2837.83	0					2773.58	0	2840.44	0	2773.58	0	2840.44	0					2773.58	0.0273149	2828.73	0.00080579	2773.58	5.424e-07	2828.73
							2753.61	0.0284274	2829.43	0.00110867	2773.61	0	2849.43	0					2753.61	0.510478	2817.86	0.0285867	2773.61	0	2837.86	0					2773.61	0	2840.47	0	2773.61	0	2840.47	0					2773.61	0.0239806	2828.76	0.000707427	2773.61	4.376e-07	2828.76
							2753.65	0.0254072	2829.47	0.000990881	2773.65	0	2849.47	0					2753.65	0.49951	2817.9	0.0279726	2773.65	0	2837.9	0					2773.65	0	2840.51	0	2773.65	0	2840.51	0					2773.65	0.0210271	2828.8	0.000620298	2773.65	3.525e-07	2828.8
							2753.68	0.0226777	2829.5	0.000884429	2773.68	0	2849.5	0					2753.68	0.488093	2817.93	0.0273332	2773.68	0	2837.93	0					2773.68	0	2840.54	0	2773.68	0	2840.54	0					2773.68	0.0184143	2828.83	0.00054322	2773.68	2.835e-07	2828.83
							2753.71	0.020214	2829.53	0.000788344	2773.71	0	2849.53	0					2753.71	0.476275	2817.96	0.0266714	2773.71	0	2837.96	0					2773.71	0	2840.57	0	2773.71	0	2840.57	0					2773.71	0.0161059	2828.86	0.000475124	2773.71	2.276e-07	2828.86
							2753.75	0.0179934	2829.57	0.000701742	2773.75	0	2849.57	0					2753.75	0.46411	2818	0.0259902	2773.75	0	2838	0					2773.75	0	2840.61	0	2773.75	0	2840.61	0					2773.75	0.0140692	2828.9	0.000415042	2773.75	1.824e-07	2828.9
							2753.78	0.0159949	2829.6	0.0006238	2773.78	0	2849.6	0					2753.78	0.451648	2818.03	0.0252923	2773.78	0	2838.03	0					2773.78	0	2840.64	0	2773.78	0	2840.64	0					2773.78	0.0122744	2828.93	0.000362094	2773.78	0	2828.93
							2753.81	0.0141985	2829.63	0.000553742	2773.81	0	2849.63	0					2753.81	0.438943	2818.06	0.0245808	2773.81	0	2838.06	0					2773.81	0	2840.67	0	2773.81	0	2840.67	0					2773.81	0.010695	2828.96	0.000315504	2773.81	0	2828.96
							2753.85	0.0125867	2829.67	0.000490883	2773.85	0	2849.67	0					2753.85	0.426048	2818.1	0.0238587	2773.85	0	2838.1	0					2773.85	0	2840.71	0	2773.85	0	2840.71	0					2773.85	0.00930712	2829	0.00027456	2773.85	0	2829
							2753.88	0.0111422	2829.7	0.000434545	2773.88	0	2849.7	0					2753.88	0.413014	2818.13	0.0231288	2773.88	0	2838.13	0					2773.88	0	2840.74	0	2773.88	0	2840.74	0					2773.88	0.00808898	2829.03	0.000238625	2773.88	0	2829.03
							2753.91	0.00985015	2829.73	0.000384156	2773.91	0	2849.73	0					2753.91	0.399895	2818.16	0.0223941	2773.91	0	2838.16	0					2773.91	0	2840.77	0	2773.91	0	2840.77	0					2773.91	0.00702123	2829.06	0.000207126	2773.91	0	2829.06
							2753.95	0.00869587	2829.77	0.000339139	2773.95	0	2849.77	0					2753.95	0.386742	2818.2	0.0216575	2773.95	0	2838.2	0					2773.95	0	2840.81	0	2773.95	0	2840.81	0					2773.95	0.00608662	2829.1	0.000179555	2773.95	0	2829.1
							2753.98	0.00766614	2829.8	0.00029898	2773.98	0	2849.8	0					2753.98	0.373606	2818.23	0.0209219	2773.98	0	2838.23	0					2773.98	0	2840.84	0	2773.98	0	2840.84	0					2773.98	0.00526963	2829.13	0.000155454	2773.98	0	2829.13
							2754.01	0.00674885	2829.83	0.000263205	2774.01	0	2849.83	0					2754.01	0.360536	2818.26	0.02019	2774.01	0	2838.26	0					2774.01	0	2840.87	0	2774.01	0	2840.87	0					2774.01	0.00455627	2829.16	0.00013441	2774.01	0	2829.16
							2754.05	0.00593297	2829.87	0.000231386	2774.05	0	2849.87	0					2754.05	0.347582	2818.3	0.0194646	2774.05	0	2838.3	0					2774.05	0	2840.91	0	2774.05	0	2840.91	0					2774.05	0.00393445	2829.2	0.000116066	2774.05	0	2829.2
							2754.08	0.00520839	2829.9	0.000203127	2774.08	0	2849.9	0					2754.08	0.334791	2818.33	0.0187483	2774.08	0	2838.33	0					2774.08	0	2840.94	0	2774.08	0	2840.94	0					2774.08	0.00339275	2829.23	0.000100086	2774.08	0	2829.23
							2754.11	0.00456568	2829.93	0.000178062	2774.11	0	2849.93	0					2754.11	0.322208	2818.36	0.0180437	2774.11	0	2838.36	0					2774.11	0	2840.97	0	2774.11	0	2840.97	0					2774.11	0.00292201	2829.26	8.61992e-05	2774.11	0	2829.26
							2754.15	0.00399678	2829.97	0.000155875	2774.15	0	2849.97	0					2754.15	0.309878	2818.4	0.0173532	2774.15	0	2838.4	0					2774.15	0	2841.01	0	2774.15	0	2841.01	0					2774.15	0.00251341	2829.3	7.41456e-05	2774.15	0	2829.3
							2754.18	0.00349376	2830	0.000136257	2774.18	0	2850	0					2754.18	0.297842	2818.43	0.0166792	2774.18	0	2838.43	0					2774.18	0	2841.04	0	2774.18	0	2841.04	0					2774.18	0.00215912	2829.33	6.36942e-05	2774.18	0	2829.33
							2754.21	0.00304973	2830.03	0.000118939	2774.21	0	2850.03	0					2754.21	0.286142	2818.46	0.016024	2774.21	0	2838.46	0					2774.21	0	2841.07	0	2774.21	0	2841.07	0					2774.21	0.00185234	2829.36	5.4644e-05	2774.21	0	2829.36
							2754.25	0.00265811	2830.07	0.000103666	2774.25	0	2850.07	0					2754.25	0.274817	2818.5	0.0153897	2774.25	0	2838.5	0					2774.25	0	2841.11	0	2774.25	0	2841.11	0					2774.25	0.00158704	2829.4	4.68176e-05	2774.25	0	2829.4
							2754.28	0.00231354	2830.1	9.0228e-05	2774.28	0	2850.1	0					2754.28	0.263903	2818.53	0.0147786	2774.28	0	2838.53	0					2774.28	0	2841.14	0	2774.28	0	2841.14	0					2774.28	0.00135794	2829.43	4.00593e-05	2774.28	0	2829.43
							2754.31	0.00201085	2830.13	7.84232e-05	2774.31	0	2850.13	0					2754.31	0.253436	2818.56	0.0141924	2774.31	0	2838.56	0					2774.31	0	2841.17	0	2774.31	0	2841.17	0					2774.31	0.00116026	2829.46	3.42278e-05	2774.31	0	2829.46
							2754.35	0.00174531	2830.17	6.80672e-05	2774.35	0	2850.17	0					2754.35	0.243449	2818.6	0.0136331	2774.35	0	2838.6	0					2774.35	0	2841.21	0	2774.35	0	2841.21	0					2774.35	0.000990101	2829.5	2.9208e-05	2774.35	0	2829.5
							2754.38	0.00151263	2830.2	5.89928e-05	2774.38	0	2850.2	0					2754.38	0.233974	2818.63	0.0131026	2774.38	0	2838.63	0					2774.38	0	2841.24	0	2774.38	0	2841.24	0					2774.38	0.000842967	2829.53	2.48675e-05	2774.38	0	2829.53
							2754.41	0.0013091	2830.23	5.10551e-05	2774.41	0	2850.23	0					2754.41	0.225042	2818.66	0.0126024	2774.41	0	2838.66	0					2774.41	0	2841.27	0	2774.41	0	2841.27	0					2774.41	0.000717354	2829.56	2.11619e-05	2774.41	0	2829.56
							2754.45	0.00113134	2830.27	4.41223e-05	2774.45	0	2850.27	0					2754.45	0.216681	2818.7	0.0121342	2774.45	0	2838.7	0					2774.45	0	2841.31	0	2774.45	0	2841.31	0					2774.45	0.000609561	2829.6	1.7982e-05	2774.45	0	2829.6
							2754.48	0.000976302	2830.3	3.80758e-05	2774.48	0	2850.3	0					2754.48	0.20892	2818.73	0.0116995	2774.48	0	2838.73	0					2774.48	0	2841.34	0	2774.48	0	2841.34	0					2774.48	0.000517457	2829.63	1.5265e-05	2774.48	0	2829.63
							2754.51	0.000841261	2830.33	3.28092e-05	2774.51	0	2850.33	0					2754.51	0.201784	2818.76	0.0112999	2774.51	0	2838.76	0					2774.51	0	2841.37	0	2774.51	0	2841.37	0					2774.51	0.000438678	2829.66	1.2941e-05	2774.51	0	2829.66
							2754.55	0.00072385	2830.37	2.82302e-05	2774.55	0	2850.37	0					2754.55	0.195298	2818.8	0.0109367	2774.55	0	2838.8	0					2774.55	0	2841.41	0	2774.55	0	2841.41	0					2774.55	0.00037139	2829.7	1.0956e-05	2774.55	0	2829.7
							2754.58	0.000621908	2830.4	2.42544e-05	2774.58	0	2850.4	0					2754.58	0.189489	2818.83	0.0106114	2774.58	0	2838.83	0					2774.58	0	2841.44	0	2774.58	0	2841.44	0					2774.58	0.000313985	2829.73	9.26256e-06	2774.58	0	2829.73
							2754.61	0.000533578	2830.43	2.08095e-05	2774.61	0	2850.43	0					2754.61	0.184379	2818.86	0.0103252	2774.61	0	2838.86	0					2774.61	0	2841.47	0	2774.61	0	2841.47	0					2774.61	0.000265077	2829.76	7.81978e-06	2774.61	0	2829.76
							2754.65	0.00045712	2830.47	1.78277e-05	2774.65	0	2850.47	0					2754.65	0.179993	2818.9	0.0100796	2774.65	0	2838.9	0					2774.65	0	2841.51	0	2774.65	0	2841.51	0					2774.65	0.000223006	2829.8	6.57867e-06	2774.65	0	2829.8
							2754.68	0.000391041	2830.5	1.52506e-05	2774.68	0	2850.5	0					2754.68	0.176355	2818.93	0.00987587	2774.68	0	2838.93	0					2774.68	0	2841.54	0	2774.68	0	2841.54	0					2774.68	0.000187175	2829.83	5.52166e-06	2774.68	0	2829.83
							2754.71	0.000333965	2830.53	1.30246e-05	2774.71	0	2850.53	0					2754.71	0.173488	2818.96	0.00971532	2774.71	0	2838.96	0					2774.71	0	2841.57	0	2774.71	0	2841.57	0					2774.71	0.000156789	2829.86	4.62529e-06	2774.71	0	2829.86
							2754.75	0.000284816	2830.57	1.11078e-05	2774.75	0	2850.57	0					2754.75	0.171417	2819	0.00959934	2774.75	0	2839	0					2774.75	0	2841.61	0	2774.75	0	2841.61	0					2774.75	0.000131721	2829.9	3.88577e-06	2774.75	0	2829.9
							2754.78	0.000242545	2830.6	9.45924e-06	2774.78	0	2850.6	0					2754.78	0.170167	2819.03	0.00952935	2774.78	0	2839.03	0					2774.78	0	2841.64	0	2774.78	0	2841.64	0					2774.78	0.000110507	2829.93	3.25996e-06	2774.78	0	2829.93
							2754.81	0.000206175	2830.63	8.04084e-06	2774.81	0	2850.63	0					2754.81	0.169764	2819.06	0.00950681	2774.81	0	2839.06	0					2774.81	0	2841.67	0	2774.81	0	2841.67	0					2774.81	9.25808e-05	2829.96	2.73113e-06	2774.81	0	2829.96
							2754.85	0.000175067	2830.67	6.82761e-06	2774.85	0	2850.67	0					2754.85	0.170237	2819.1	0.00953326	2774.85	0	2839.1	0					2774.85	0	2841.71	0	2774.85	0	2841.71	0					2774.85	7.72998e-05	2830	2.28034e-06	2774.85	0	2830
							2754.88	0.000148463	2830.7	5.79008e-06	2774.88	0	2850.7	0					2754.88	0.171613	2819.13	0.00961032	2774.88	0	2839.13	0					2774.88	0	2841.74	0	2774.88	0	2841.74	0					2774.88	6.45857e-05	2830.03	1.90528e-06	2774.88	0	2830.03
							2754.91	0.000125706	2830.73	4.90253e-06	2774.91	0	2850.73	0					2754.91	0.173924	2819.16	0.00973974	2774.91	0	2839.16	0					2774.91	0	2841.77	0	2774.91	0	2841.77	0					2774.91	5.36236e-05	2830.06	1.5819e-06	2774.91	0	2830.06
							2754.95	0.000106262	2830.77	4.14421e-06	2774.95	0	2850.77	0					2754.95	0.177203	2819.2	0.00992339	2774.95	0	2839.2	0					2774.95	0	2841.81	0	2774.95	0	2841.81	0					2774.95	4.4625e-05	2830.1	1.31644e-06	2774.95	0	2830.1
							2754.98	8.97023e-05	2830.8	3.49839e-06	2774.98	0	2850.8	0					2754.98	0.181486	2819.23	0.0101632	2774.98	0	2839.23	0					2774.98	0	2841.84	0	2774.98	0	2841.84	0					2774.98	3.70414e-05	2830.13	1.09272e-06	2774.98	0	2830.13
							2755.01	7.56212e-05	2830.83	2.94923e-06	2775.01	0	2850.83	0					2755.01	0.186811	2819.26	0.0104614	2775.01	0	2839.26	0					2775.01	0	2841.87	0	2775.01	0	2841.87	0					2775.01	3.06691e-05	2830.16	9.04738e-07	2775.01	0	2830.16
							2755.05	6.36327e-05	2830.87	2.48168e-06	2775.05	0	2850.87	0					2755.05	0.19322	2819.3	0.0108203	2775.05	0	2839.3	0					2775.05	0	2841.91	0	2775.05	0	2841.91	0					2775.05	2.54578e-05	2830.2	7.51005e-07	2775.05	0	2830.2
							2755.08	5.34889e-05	2830.9	2.08607e-06	2775.08	0	2850.9	0					2755.08	0.200757	2819.33	0.0112424	2775.08	0	2839.33	0					2775.08	0	2841.94	0	2775.08	0	2841.94	0					2775.08	2.1102e-05	2830.23	6.22509e-07	2775.08	0	2830.23
							2755.11	4.48299e-05	2830.93	1.74837e-06	2775.11	0	2850.93	0					2755.11	0.20947	2819.36	0.0117303	2775.11	0	2839.36	0					2775.11	0	2841.97	0	2775.11	0	2841.97	0					2775.11	1.73887e-05	2830.26	5.12967e-07	2775.11	0	2830.26
							2755.15	3.75647e-05	2830.97	1.46502e-06	2775.15	0	2850.97	0					2755.15	0.219411	2819.4	0.012287	2775.15	0	2839.4	0					2775.15	0	2842.01	0	2775.15	0	2842.01	0					2775.15	1.42459e-05	2830.3	4.20254e-07	2775.15	0	2830.3
							2755.18	3.14192e-05	2831	1.22535e-06	2775.18	0	2851	0					2755.18	0.230637	2819.43	0.0129157	2775.18	0	2839.43	0					2775.18	0	2842.04	0	2775.18	0	2842.04	0					2775.18	1.17632e-05	2830.33	3.47014e-07	2775.18	0	2830.33
							2755.21	2.62561e-05	2831.03	1.02399e-06	2775.21	0	2851.03	0					2755.21	0.243206	2819.46	0.0136196	2775.21	0	2839.46	0					2775.21	0	2842.07	0	2775.21	0	2842.07	0					2775.21	9.6992e-06	2830.36	2.86126e-07	2775.21	0	2830.36
							2755.25	2.19054e-05	2831.07	8.54311e-07	2775.25	0	2851.07	0					2755.25	0.257184	2819.5	0.0144023	2775.25	0	2839.5	0					2775.25	0	2842.11	0	2775.25	0	2842.11	0					2775.25	7.9859e-06	2830.4	2.35584e-07	2775.25	0	2830.4
							2755.28	1.82009e-05	2831.1	7.09835e-07	2775.28	0	2851.1	0					2755.28	0.272639	2819.53	0.0152678	2775.28	0	2839.53	0					2775.28	0	2842.14	0	2775.28	0	2842.14	0					2775.28	6.5658e-06	2830.43	1.93691e-07	2775.28	0	2830.43
							2755.31	1.5144e-05	2831.13	5.90616e-07	2775.31	0	2851.13	0					2755.31	0.289645	2819.56	0.0162201	2775.31	0	2839.56	0					2775.31	0	2842.17	0	2775.31	0	2842.17	0					2775.31	5.3905e-06	2830.46	1.5902e-07	2775.31	0	2830.46
							2755.35	1.25787e-05	2831.17	4.90569e-07	2775.35	0	2851.17	0					2755.35	0.308277	2819.6	0.0172635	2775.35	0	2839.6	0					2775.35	0	2842.21	0	2775.35	0	2842.21	0					2775.35	4.4193e-06	2830.5	1.30369e-07	2775.35	0	2830.5
							2755.38	1.04348e-05	2831.2	4.06957e-07	2775.38	0	2851.2	0					2755.38	0.328621	2819.63	0.0184028	2775.38	0	2839.63	0					2775.38	0	2842.24	0	2775.38	0	2842.24	0					2775.38	3.5561e-06	2830.53	1.04905e-07	2775.38	0	2830.53
							2755.41	8.6434e-06	2831.23	3.37093e-07	2775.41	0	2851.23	0					2755.41	0.35076	2819.66	0.0196426	2775.41	0	2839.66	0					2775.41	0	2842.27	0	2775.41	0	2842.27	0					2775.41	2.8677e-06	2830.56	8.45972e-08	2775.41	0	2830.56
							2755.45	7.1487e-06	2831.27	2.78799e-07	2775.45	0	2851.27	0					2755.45	0.374788	2819.7	0.0209881	2775.45	0	2839.7	0					2775.45	0	2842.31	0	2775.45	0	2842.31	0					2775.45	2.2966e-06	2830.6	6.77497e-08	2775.45	0	2830.6
							2755.48	5.9037e-06	2831.3	2.30244e-07	2775.48	0	2851.3	0					2755.48	0.400799	2819.73	0.0224448	2775.48	0	2839.73	0					2775.48	0	2842.34	0	2775.48	0	2842.34	0					2775.48	1.8739e-06	2830.63	5.528e-08	2775.48	0	2830.63
							2755.51	4.8682e-06	2831.33	1.8986e-07	2775.51	0	2851.33	0					2755.51	0.428893	2819.76	0.024018	2775.51	0	2839.76	0					2775.51	0	2842.37	0	2775.51	0	2842.37	0					2775.51	1.5268e-06	2830.66	4.50406e-08	2775.51	0	2830.66
							2755.55	4.0006e-06	2831.37	1.56023e-07	2775.55	0	2851.37	0					2755.55	0.459173	2819.8	0.0257137	2775.55	0	2839.8	0					2775.55	0	2842.41	0	2775.55	0	2842.41	0					2775.55	1.2252e-06	2830.7	3.61434e-08	2775.55	0	2830.7
							2755.58	3.2859e-06	2831.4	1.2815e-07	2775.58	0	2851.4	0					2755.58	0.491746	2819.83	0.0275378	2775.58	0	2839.83	0					2775.58	0	2842.44	0	2775.58	0	2842.44	0					2775.58	8.34e-07	2830.73	2.4603e-08	2775.58	0	2830.73
							2755.61	2.6919e-06	2831.43	1.04984e-07	2775.61	0	2851.43	0					2755.61	0.526723	2819.86	0.0294965	2775.61	0	2839.86	0					2775.61	0	2842.47	0	2775.61	0	2842.47	0					2775.61	6.786e-07	2830.76	2.00187e-08	2775.61	0	2830.76
							2755.65	2.1934e-06	2831.47	8.55426e-08	2775.65	0	2851.47	0					2755.65	0.564215	2819.9	0.031596	2775.65	0	2839.9	0					2775.65	0	2842.51	0	2775.65	0	2842.51	0					2775.65	5.513e-07	2830.8	1.62634e-08	2775.65	0	2830.8
							2755.68	1.788e-06	2831.5	6.9732e-08	2775.68	0	2851.5	0					2755.68	0.604338	2819.93	0.0338429	2775.68	0	2839.93	0					2775.68	0	2842.54	0	2775.68	0	2842.54	0					2775.68	4.472e-07	2830.83	1.31924e-08	2775.68	0	2830.83
							2755.71	1.4545e-06	2831.53	5.67255e-08	2775.71	0	2851.53	0					2755.71	0.647207	2819.96	0.0362436	2775.71	0	2839.96	0					2775.71	0	2842.57	0	2775.71	0	2842.57	0					2775.71	2.793e-07	2830.86	8.23935e-09	2775.71	0	2830.86
							2755.75	1.1826e-06	2831.57	4.61214e-08	2775.75	0	2851.57	0					2755.75	0.692942	2820	0.0388047	2775.75	0	2840	0					2775.75	0	2842.61	0	2775.75	0	2842.61	0					2775.75	2.266e-07	2830.9	6.6847e-09	2775.75	0	2830.9
							2755.78	9.545e-07	2831.6	3.72255e-08	2775.78	0	2851.6	0					2755.78	0.741658	2820.03	0.0415328	2775.78	0	2840.03	0					2775.78	0	2842.64	0	2775.78	0	2842.64	0					2775.78	1.598e-07	2830.93	4.7141e-09	2775.78	0	2830.93
							2755.81	7.771e-07	2831.63	3.03069e-08	2775.81	0	2851.63	0					2755.81	0.793473	2820.06	0.0444345	2775.81	0	2840.06	0					2775.81	0	2842.67	0	2775.81	0	2842.67	0					2775.81	1.295e-07	2830.96	3.82025e-09	2775.81	0	2830.96
							2755.85	6.257e-07	2831.67	2.44023e-08	2775.85	0	2851.67	0					2755.85	0.848502	2820.1	0.0475161	2775.85	0	2840.1	0					2775.85	0	2842.71	0	2775.85	0	2842.71	0					2775.85	1.048e-07	2831	3.0916e-09	2775.85	0	2831
							2755.88	5.051e-07	2831.7	1.96989e-08	2775.88	0	2851.7	0					2755.88	0.906859	2820.13	0.0507841	2775.88	0	2840.13	0					2775.88	0	2842.74	0	2775.88	0	2842.74	0					2775.88	8.46e-08	2831.03	2.4957e-09	2775.88	0	2831.03
							2755.91	3.917e-07	2831.73	1.52763e-08	2775.91	0	2851.73	0					2755.91	0.968652	2820.16	0.0542445	2775.91	0	2840.16	0					2775.91	0	2842.77	0	2775.91	0	2842.77	0					2775.91	6.83e-08	2831.06	2.01485e-09	2775.91	0	2831.06
							2755.95	3.084e-07	2831.77	1.20276e-08	2775.95	0	2851.77	0					2755.95	1.03399	2820.2	0.0579033	2775.95	0	2840.2	0					2775.95	0	2842.81	0	2775.95	0	2842.81	0					2775.95	5.5e-08	2831.1	1.6225e-09	2775.95	0	2831.1
							2755.98	2.438e-07	2831.8	9.5082e-09	2775.98	0	2851.8	0					2755.98	1.10296	2820.23	0.0617659	2775.98	0	2840.23	0					2775.98	0	2842.84	0	2775.98	0	2842.84	0					2775.98	4.42e-08	2831.13	1.3039e-09	2775.98	0	2831.13
							2756.02	1.934e-07	2831.84	7.5426e-09	2776.02	0	2851.84	0					2756.02	1.17567	2820.27	0.0658376	2776.02	0	2840.27	0					2776.02	0	2842.88	0	2776.02	0	2842.88	0					2776.02	3.55e-08	2831.17	1.04725e-09	2776.02	0	2831.17
							2756.05	1.56e-07	2831.87	6.084e-09	2776.05	0	2851.87	0					2756.05	1.2522	2820.3	0.0701232	2776.05	0	2840.3	0					2776.05	0	2842.91	0	2776.05	0	2842.91	0					2776.05	2.85e-08	2831.2	8.4075e-10	2776.05	0	2831.2
							2756.08	1.257e-07	2831.9	4.9023e-09	2776.08	0	2851.9	0					2756.08	1.33262	2820.33	0.0746268	2776.08	0	2840.33	0					2776.08	0	2842.94	0	2776.08	0	2842.94	0					2776.08	0	2831.23	0	2776.08	0	2831.23
							2756.12	6.64e-08	2831.94	2.5896e-09	2776.12	0	2851.94	0					2756.12	1.417	2820.37	0.0793521	2776.12	0	2840.37	0					2776.12	0	2842.98	0	2776.12	0	2842.98	0					2776.12	0	2831.27	0	2776.12	0	2831.27
							2756.15	5.34e-08	2831.97	2.0826e-09	2776.15	0	2851.97	0					2756.15	1.50539	2820.4	0.0843021	2776.15	0	2840.4	0					2776.15	0	2843.01	0	2776.15	0	2843.01	0					2776.15	0	2831.3	0	2776.15	0	2831.3
							2756.18	4.29e-08	2832	1.6731e-09	2776.18	0	2852	0					2756.18	1.59784	2820.43	0.089479	2776.18	0	2840.43	0					2776.18	0	2843.04	0	2776.18	0	2843.04	0					2776.18	0	2831.33	0	2776.18	0	2831.33
							2756.22	3.44e-08	2832.04	1.3416e-09	2776.22	0	2852.04	0					2756.22	1.69436	2820.47	0.0948842	2776.22	0	2840.47	0					2776.22	0	2843.08	0	2776.22	0	2843.08	0					2776.22	0	2831.37	0	2776.22	0	2831.37
							2756.25	0	2832.07	0	2776.25	0	2852.07	0					2756.25	1.79497	2820.5	0.100518	2776.25	0	2840.5	0					2776.25	0	2843.11	0	2776.25	0	2843.11	0					2776.25	0	2831.4	0	2776.25	0	2831.4
							2756.28	0	2832.1	0	2776.28	0	2852.1	0					2756.28	1.89967	2820.53	0.106381	2776.28	0	2840.53	0					2776.28	0	2843.14	0	2776.28	0	2843.14	0					2776.28	0	2831.43	0	2776.28	0	2831.43
							2756.32	0	2832.14	0	2776.32	0	2852.14	0					2756.32	2.00842	2820.57	0.112472	2776.32	0	2840.57	0					2776.32	0	2843.18	0	2776.32	0	2843.18	0					2776.32	0	2831.47	0	2776.32	0	2831.47
							2756.35	0	2832.17	0	2776.35	0	2852.17	0					2756.35	2.12119	2820.6	0.118787	2776.35	0	2840.6	0					2776.35	0	2843.21	0	2776.35	0	2843.21	0					2776.35	0	2831.5	0	2776.35	0	2831.5
							2756.38	0	2832.2	0	2776.38	0	2852.2	0					2756.38	2.23791	2820.63	0.125323	2776.38	0	2840.63	0					2776.38	0	2843.24	0	2776.38	0	2843.24	0					2776.38	0	2831.53	0	2776.38	0	2831.53
							2756.42	0	2832.24	0	2776.42	0	2852.24	0					2756.42	2.35851	2820.67	0.132076	2776.42	0	2840.67	0					2776.42	0	2843.28	0	2776.42	0	2843.28	0					2776.42	0	2831.57	0	2776.42	0	2831.57
							2756.45	0	2832.27	0	2776.45	0	2852.27	0					2756.45	2.48287	2820.7	0.139041	2776.45	0	2840.7	0					2776.45	0	2843.31	0	2776.45	0	2843.31	0					2776.45	0	2831.6	0	2776.45	0	2831.6
							2756.48	0	2832.3	0	2776.48	0	2852.3	0					2756.48	2.61088	2820.73	0.146209	2776.48	0	2840.73	0					2776.48	0	2843.34	0	2776.48	0	2843.34	0					2776.48	0	2831.63	0	2776.48	0	2831.63
							2756.52	0	2832.34	0	2776.52	0	2852.34	0					2756.52	2.74238	2820.77	0.153573	2776.52	0	2840.77	0					2776.52	0	2843.38	0	2776.52	0	2843.38	0					2776.52	0	2831.67	0	2776.52	0	2831.67
							2756.55	0	2832.37	0	2776.55	0	2852.37	0					2756.55	2.8772	2820.8	0.161123	2776.55	0	2840.8	0					2776.55	0	2843.41	0	2776.55	0	2843.41	0					2776.55	0	2831.7	0	2776.55	0	2831.7
							2756.58	0	2832.4	0	2776.58	0	2852.4	0					2756.58	3.01515	2820.83	0.168849	2776.58	0	2840.83	0					2776.58	0	2843.44	0	2776.58	0	2843.44	0					2776.58	0	2831.73	0	2776.58	0	2831.73
							2756.62	0	2832.44	0	2776.62	0	2852.44	0					2756.62	3.15602	2820.87	0.176737	2776.62	0	2840.87	0					2776.62	0	2843.48	0	2776.62	0	2843.48	0					2776.62	0	2831.77	0	2776.62	0	2831.77
							2756.65	0	2832.47	0	2776.65	0	2852.47	0					2756.65	3.29957	2820.9	0.184776	2776.65	0	2840.9	0					2776.65	0	2843.51	0	2776.65	0	2843.51	0					2776.65	0	2831.8	0	2776.65	0	2831.8
							2756.68	0	2832.5	0	2776.68	0	2852.5	0					2756.68	3.44553	2820.93	0.19295	2776.68	0	2840.93	0					2776.68	0	2843.54	0	2776.68	0	2843.54	0					2776.68	0	2831.83	0	2776.68	0	2831.83
							2756.72	0	2832.54	0	2776.72	0	2852.54	0					2756.72	3.59364	2820.97	0.201244	2776.72	0	2840.97	0					2776.72	0	2843.58	0	2776.72	0	2843.58	0					2776.72	0	2831.87	0	2776.72	0	2831.87
							2756.75	0	2832.57	0	2776.75	0	2852.57	0					2756.75	3.74359	2821	0.209641	2776.75	0	2841	0					2776.75	0	2843.61	0	2776.75	0	2843.61	0					2776.75	0	2831.9	0	2776.75	0	2831.9
							2756.78	0	2832.6	0	2776.78	0	2852.6	0					2756.78	3.89506	2821.03	0.218123	2776.78	0	2841.03	0					2776.78	0	2843.64	0	2776.78	0	2843.64	0					2776.78	0	2831.93	0	2776.78	0	2831.93
							2756.82	0	2832.64	0	2776.82	0	2852.64	0					2756.82	4.04771	2821.07	0.226672	2776.82	0	2841.07	0					2776.82	0	2843.68	0	2776.82	0	2843.68	0					2776.82	0	2831.97	0	2776.82	0	2831.97
							2756.85	0	2832.67	0	2776.85	0	2852.67	0					2756.85	4.20121	2821.1	0.235268	2776.85	0	2841.1	0					2776.85	0	2843.71	0	2776.85	0	2843.71	0					2776.85	0	2832	0	2776.85	0	2832
							2756.88	0	2832.7	0	2776.88	0	2852.7	0					2756.88	4.35518	2821.13	0.24389	2776.88	0	2841.13	0					2776.88	0	2843.74	0	2776.88	0	2843.74	0					2776.88	0	2832.03	0	2776.88	0	2832.03
							2756.92	0	2832.74	0	2776.92	0	2852.74	0					2756.92	4.50926	2821.17	0.252518	2776.92	0	2841.17	0					2776.92	0	2843.78	0	2776.92	0	2843.78	0					2776.92	0	2832.07	0	2776.92	0	2832.07
							2756.95	0	2832.77	0	2776.95	0	2852.77	0					2756.95	4.66305	2821.2	0.261131	2776.95	0	2841.2	0					2776.95	0	2843.81	0	2776.95	0	2843.81	0					2776.95	0	2832.1	0	2776.95	0	2832.1
							2756.98	0	2832.8	0	2776.98	0	2852.8	0					2756.98	4.81617	2821.23	0.269705	2776.98	0	2841.23	0					2776.98	0	2843.84	0	2776.98	0	2843.84	0					2776.98	0	2832.13	0	2776.98	0	2832.13
							2757.02	0	2832.84	0	2777.02	0	2852.84	0					2757.02	4.96823	2821.27	0.278221	2777.02	0	2841.27	0					2777.02	0	2843.88	0	2777.02	0	2843.88	0					2777.02	0	2832.17	0	2777.02	0	2832.17
							2757.05	0	2832.87	0	2777.05	0	2852.87	0					2757.05	5.11883	2821.3	0.286654	2777.05	0	2841.3	0					2777.05	0	2843.91	0	2777.05	0	2843.91	0					2777.05	0	2832.2	0	2777.05	0	2832.2
							2757.08	0	2832.9	0	2777.08	0	2852.9	0					2757.08	5.26758	2821.33	0.294985	2777.08	0	2841.33	0					2777.08	0	2843.94	0	2777.08	0	2843.94	0					2777.08	0	2832.23	0	2777.08	0	2832.23
							2757.12	0	2832.94	0	2777.12	0	2852.94	0					2757.12	5.41411	2821.37	0.30319	2777.12	0	2841.37	0					2777.12	0	2843.98	0	2777.12	0	2843.98	0					2777.12	0	2832.27	0	2777.12	0	2832.27
							2757.15	0	2832.97	0	2777.15	0	2852.97	0					2757.15	5.55803	2821.4	0.311249	2777.15	0	2841.4	0					2777.15	0	2844.01	0	2777.15	0	2844.01	0					2777.15	0	2832.3	0	2777.15	0	2832.3
							2757.18	0	2833	0	2777.18	0	2853	0					2757.18	5.69898	2821.43	0.319143	2777.18	0	2841.43	0					2777.18	0	2844.04	0	2777.18	0	2844.04	0					2777.18	0	2832.33	0	2777.18	0	2832.33
							2757.22	0	2833.04	0	2777.22	0	2853.04	0					2757.22	5.83661	2821.47	0.32685	2777.22	0	2841.47	0					2777.22	0	2844.08	0	2777.22	0	2844.08	0					2777.22	0	2832.37	0	2777.22	0	2832.37
							2757.25	0	2833.07	0	2777.25	0	2853.07	0					2757.25	5.9706	2821.5	0.334354	2777.25	0	2841.5	0					2777.25	0	2844.11	0	2777.25	0	2844.11	0					2777.25	0	2832.4	0	2777.25	0	2832.4
							2757.28	0	2833.1	0	2777.28	0	2853.1	0					2757.28	6.10065	2821.53	0.341636	2777.28	0	2841.53	0					2777.28	0	2844.14	0	2777.28	0	2844.14	0					2777.28	0	2832.43	0	2777.28	0	2832.43
							2757.32	0	2833.14	0	2777.32	0	2853.14	0					2757.32	6.22647	2821.57	0.348683	2777.32	0	2841.57	0					2777.32	0	2844.18	0	2777.32	0	2844.18	0					2777.32	0	2832.47	0	2777.32	0	2832.47
							2757.35	0	2833.17	0	2777.35	0	2853.17	0					2757.35	6.34782	2821.6	0.355478	2777.35	0	2841.6	0					2777.35	0	2844.21	0	2777.35	0	2844.21	0					2777.35	0	2832.5	0	2777.35	0	2832.5
							2757.38	0	2833.2	0	2777.38	0	2853.2	0					2757.38	6.46448	2821.63	0.362011	2777.38	0	2841.63	0					2777.38	0	2844.24	0	2777.38	0	2844.24	0					2777.38	0	2832.53	0	2777.38	0	2832.53
							2757.42	0	2833.24	0	2777.42	0	2853.24	0					2757.42	6.57627	2821.67	0.368271	2777.42	0	2841.67	0					2777.42	0	2844.28	0	2777.42	0	2844.28	0					2777.42	0	2832.57	0	2777.42	0	2832.57
							2757.45	0	2833.27	0	2777.45	0	2853.27	0					2757.45	6.68305	2821.7	0.374251	2777.45	0	2841.7	0					2777.45	0	2844.31	0	2777.45	0	2844.31	0					2777.45	0	2832.6	0	2777.45	0	2832.6
							2757.48	0	2833.3	0	2777.48	0	2853.3	0					2757.48	6.78471	2821.73	0.379944	2777.48	0	2841.73	0					2777.48	0	2844.34	0	2777.48	0	2844.34	0					2777.48	0	2832.63	0	2777.48	0	2832.63
							2757.52	0	2833.34	0	2777.52	0	2853.34	0					2757.52	6.88121	2821.77	0.385348	2777.52	0	2841.77	0					2777.52	0	2844.38	0	2777.52	0	2844.38	0					2777.52	0	2832.67	0	2777.52	0	2832.67
							2757.55	0	2833.37	0	2777.55	0	2853.37	0					2757.55	6.97252	2821.8	0.390461	2777.55	0	2841.8	0					2777.55	0	2844.41	0	2777.55	0	2844.41	0					2777.55	0	2832.7	0	2777.55	0	2832.7
							2757.58	0	2833.4	0	2777.58	0	2853.4	0					2757.58	7.05869	2821.83	0.395287	2777.58	0	2841.83	0					2777.58	0	2844.44	0	2777.58	0	2844.44	0					2777.58	0	2832.73	0	2777.58	0	2832.73
							2757.62	0	2833.44	0	2777.62	0	2853.44	0					2757.62	7.1398	2821.87	0.399829	2777.62	0	2841.87	0					2777.62	0	2844.48	0	2777.62	0	2844.48	0					2777.62	0	2832.77	0	2777.62	0	2832.77
							2757.65	0	2833.47	0	2777.65	0	2853.47	0					2757.65	7.21598	2821.9	0.404095	2777.65	0	2841.9	0					2777.65	0	2844.51	0	2777.65	0	2844.51	0					2777.65	0	2832.8	0	2777.65	0	2832.8
							2757.68	0	2833.5	0	2777.68	0	2853.5	0					2757.68	7.28741	2821.93	0.408095	2777.68	0	2841.93	0					2777.68	0	2844.54	0	2777.68	0	2844.54	0					2777.68	0	2832.83	0	2777.68	0	2832.83
							2757.72	0	2833.54	0	2777.72	0	2853.54	0					2757.72	7.35434	2821.97	0.411843	2777.72	0	2841.97	0					2777.72	0	2844.58	0	2777.72	0	2844.58	0					2777.72	0	2832.87	0	2777.72	0	2832.87
							2757.75	0	2833.57	0	2777.75	0	2853.57	0					2757.75	7.41704	2822	0.415354	2777.75	0	2842	0					2777.75	0	2844.61	0	2777.75	0	2844.61	0					2777.75	0	2832.9	0	2777.75	0	2832.9
							2757.78	0	2833.6	0	2777.78	0	2853.6	0					2757.78	7.47586	2822.03	0.418648	2777.78	0	2842.03	0					2777.78	0	2844.64	0	2777.78	0	2844.64	0					2777.78	0	2832.93	0	2777.78	0	2832.93
							2757.82	0	2833.64	0	2777.82	0	2853.64	0					2757.82	7.53118	2822.07	0.421746	2777.82	0	2842.07	0					2777.82	0	2844.68	0	2777.82	0	2844.68	0					2777.82	0	2832.97	0	2777.82	0	2832.97
							2757.85	0	2833.67	0	2777.85	0	2853.67	0					2757.85	7.58343	2822.1	0.424672	2777.85	0	2842.1	0					2777.85	0	2844.71	0	2777.85	0	2844.71	0					2777.85	0	2833	0	2777.85	0	2833
							2757.88	0	2833.7	0	2777.88	0	2853.7	0					2757.88	7.6331	2822.13	0.427454	2777.88	0	2842.13	0					2777.88	0	2844.74	0	2777.88	0	2844.74	0					2777.88	0	2833.03	0	2777.88	0	2833.03
							2757.92	0	2833.74	0	2777.92	0	2853.74	0					2757.92	7.68071	2822.17	0.43012	2777.92	0	2842.17	0					2777.92	0	2844.78	0	2777.92	0	2844.78	0					2777.92	0	2833.07	0	2777.92	0	2833.07
							2757.95	0	2833.77	0	2777.95	0	2853.77	0					2757.95	7.72683	2822.2	0.432703	2777.95	0	2842.2	0					2777.95	0	2844.81	0	2777.95	0	2844.81	0					2777.95	0	2833.1	0	2777.95	0	2833.1
							2757.98	0	2833.8	0	2777.98	0	2853.8	0					2757.98	7.77207	2822.23	0.435236	2777.98	0	2842.23	0					2777.98	0	2844.84	0	2777.98	0	2844.84	0					2777.98	0	2833.13	0	2777.98	0	2833.13
							2758.02	0	2833.84	0	2778.02	0	2853.84	0					2758.02	7.81707	2822.27	0.437756	2778.02	0	2842.27	0					2778.02	0	2844.88	0	2778.02	0	2844.88	0					2778.02	0	2833.17	0	2778.02	0	2833.17
							2758.05	0	2833.87	0	2778.05	0	2853.87	0					2758.05	7.86249	2822.3	0.4403	2778.05	0	2842.3	0					2778.05	0	2844.91	0	2778.05	0	2844.91	0					2778.05	0	2833.2	0	2778.05	0	2833.2
							2758.08	0	2833.9	0	2778.08	0	2853.9	0					2758.08	7.90906	2822.33	0.442907	2778.08	0	2842.33	0					2778.08	0	2844.94	0	2778.08	0	2844.94	0					2778.08	0	2833.23	0	2778.08	0	2833.23
							2758.12	0	2833.94	0	2778.12	0	2853.94	0					2758.12	7.95749	2822.37	0.445619	2778.12	0	2842.37	0					2778.12	0	2844.98	0	2778.12	0	2844.98	0					2778.12	0	2833.27	0	2778.12	0	2833.27
							2758.15	0	2833.97	0	2778.15	0	2853.97	0					2758.15	8.00853	2822.4	0.448478	2778.15	0	2842.4	0					2778.15	0	2845.01	0	2778.15	0	2845.01	0					2778.15	0	2833.3	0	2778.15	0	2833.3
							2758.18	0	2834	0	2778.18	0	2854	0					2758.18	8.06295	2822.43	0.451525	2778.18	0	2842.43	0					2778.18	0	2845.04	0	2778.18	0	2845.04	0					2778.18	0	2833.33	0	2778.18	0	2833.33
							2758.22	0	2834.04	0	2778.22	0	2854.04	0					2758.22	8.12151	2822.47	0.454805	2778.22	0	2842.47	0					2778.22	0	2845.08	0	2778.22	0	2845.08	0					2778.22	0	2833.37	0	2778.22	0	2833.37
							2758.25	0	2834.07	0	2778.25	0	2854.07	0					2758.25	8.185	2822.5	0.45836	2778.25	0	2842.5	0					2778.25	0	2845.11	0	2778.25	0	2845.11	0					2778.25	0	2833.4	0	2778.25	0	2833.4
							2758.28	0	2834.1	0	2778.28	0	2854.1	0					2758.28	8.2542	2822.53	0.462235	2778.28	0	2842.53	0					2778.28	0	2845.14	0	2778.28	0	2845.14	0					2778.28	0	2833.43	0	2778.28	0	2833.43
							2758.32	0	2834.14	0	2778.32	0	2854.14	0					2758.32	8.32988	2822.57	0.466473	2778.32	0	2842.57	0					2778.32	0	2845.18	0	2778.32	0	2845.18	0					2778.32	0	2833.47	0	2778.32	0	2833.47
							2758.35	0	2834.17	0	2778.35	0	2854.17	0					2758.35	8.4128	2822.6	0.471117	2778.35	0	2842.6	0					2778.35	0	2845.21	0	2778.35	0	2845.21	0					2778.35	0	2833.5	0	2778.35	0	2833.5
							2758.38	0	2834.2	0	2778.38	0	2854.2	0					2758.38	8.50371	2822.63	0.476208	2778.38	0	2842.63	0					2778.38	0	2845.24	0	2778.38	0	2845.24	0					2778.38	0	2833.53	0	2778.38	0	2833.53
							2758.42	0	2834.24	0	2778.42	0	2854.24	0					2758.42	8.60335	2822.67	0.481787	2778.42	0	2842.67	0					2778.42	0	2845.28	0	2778.42	0	2845.28	0					2778.42	0	2833.57	0	2778.42	0	2833.57
							2758.45	0	2834.27	0	2778.45	0	2854.27	0					2758.45	8.7124	2822.7	0.487894	2778.45	0	2842.7	0					2778.45	0	2845.31	0	2778.45	0	2845.31	0					2778.45	0	2833.6	0	2778.45	0	2833.6
							2758.48	0	2834.3	0	2778.48	0	2854.3	0					2758.48	8.83154	2822.73	0.494566	2778.48	0	2842.73	0					2778.48	0	2845.34	0	2778.48	0	2845.34	0					2778.48	0	2833.63	0	2778.48	0	2833.63
							2758.52	0	2834.34	0	2778.52	0	2854.34	0					2758.52	8.96141	2822.77	0.501839	2778.52	0	2842.77	0					2778.52	0	2845.38	0	2778.52	0	2845.38	0					2778.52	0	2833.67	0	2778.52	0	2833.67
							2758.55	0	2834.37	0	2778.55	0	2854.37	0					2758.55	9.1026	2822.8	0.509745	2778.55	0	2842.8	0					2778.55	0	2845.41	0	2778.55	0	2845.41	0					2778.55	0	2833.7	0	2778.55	0	2833.7
							2758.58	0	2834.4	0	2778.58	0	2854.4	0					2758.58	9.25564	2822.83	0.518316	2778.58	0	2842.83	0					2778.58	0	2845.44	0	2778.58	0	2845.44	0					2778.58	0	2833.73	0	2778.58	0	2833.73
							2758.62	0	2834.44	0	2778.62	0	2854.44	0					2758.62	9.42105	2822.87	0.527579	2778.62	0	2842.87	0					2778.62	0	2845.48	0	2778.62	0	2845.48	0					2778.62	0	2833.77	0	2778.62	0	2833.77
							2758.65	0	2834.47	0	2778.65	0	2854.47	0					2758.65	9.59926	2822.9	0.537559	2778.65	0	2842.9	0					2778.65	0	2845.51	0	2778.65	0	2845.51	0					2778.65	0	2833.8	0	2778.65	0	2833.8
							2758.68	0	2834.5	0	2778.68	0	2854.5	0					2758.68	9.79066	2822.93	0.548277	2778.68	0	2842.93	0					2778.68	0	2845.54	0	2778.68	0	2845.54	0					2778.68	0	2833.83	0	2778.68	0	2833.83
							2758.72	0	2834.54	0	2778.72	0	2854.54	0					2758.72	9.99557	2822.97	0.559752	2778.72	0	2842.97	0					2778.72	0	2845.58	0	2778.72	0	2845.58	0					2778.72	0	2833.87	0	2778.72	0	2833.87
							2758.75	0	2834.57	0	2778.75	0	2854.57	0					2758.75	10.2142	2823	0.571998	2778.75	0	2843	0					2778.75	0	2845.61	0	2778.75	0	2845.61	0					2778.75	0	2833.9	0	2778.75	0	2833.9
							2758.78	0	2834.6	0	2778.78	0	2854.6	0					2758.78	10.4469	2823.03	0.585025	2778.78	0	2843.03	0					2778.78	0	2845.64	0	2778.78	0	2845.64	0					2778.78	0	2833.93	0	2778.78	0	2833.93
							2758.82	0	2834.64	0	2778.82	0	2854.64	0					2758.82	10.6936	2823.07	0.598841	2778.82	0	2843.07	0					2778.82	0	2845.68	0	2778.82	0	2845.68	0					2778.82	0	2833.97	0	2778.82	0	2833.97
							2758.85	0	2834.67	0	2778.85	0	2854.67	0					2758.85	10.9544	2823.1	0.613447	2778.85	0	2843.1	0					2778.85	0	2845.71	0	2778.85	0	2845.71	0					2778.85	0	2834	0	2778.85	0	2834
							2758.88	0	2834.7	0	2778.88	0	2854.7	0					2758.88	11.2293	2823.13	0.628844	2778.88	0	2843.13	0					2778.88	0	2845.74	0	2778.88	0	2845.74	0					2778.88	0	2834.03	0	2778.88	0	2834.03
							2758.92	0	2834.74	0	2778.92	0	2854.74	0					2758.92	11.5183	2823.17	0.645023	2778.92	0	2843.17	0					2778.92	0	2845.78	0	2778.92	0	2845.78	0					2778.92	0	2834.07	0	2778.92	0	2834.07
							2758.95	0	2834.77	0	2778.95	0	2854.77	0					2758.95	11.821	2823.2	0.661977	2778.95	0	2843.2	0					2778.95	0	2845.81	0	2778.95	0	2845.81	0					2778.95	0	2834.1	0	2778.95	0	2834.1
							2758.98	0	2834.8	0	2778.98	0	2854.8	0					2758.98	12.1373	2823.23	0.67969	2778.98	0	2843.23	0					2778.98	0	2845.84	0	2778.98	0	2845.84	0					2778.98	0	2834.13	0	2778.98	0	2834.13
							2759.02	0	2834.84	0	2779.02	0	2854.84	0					2759.02	12.4668	2823.27	0.698143	2779.02	0	2843.27	0					2779.02	0	2845.88	0	2779.02	0	2845.88	0					2779.02	0	2834.17	0	2779.02	0	2834.17
							2759.05	0	2834.87	0	2779.05	0	2854.87	0					2759.05	12.8092	2823.3	0.717315	2779.05	0	2843.3	0					2779.05	0	2845.91	0	2779.05	0	2845.91	0					2779.05	0	2834.2	0	2779.05	0	2834.2
							2759.08	0	2834.9	0	2779.08	0	2854.9	0					2759.08	13.1639	2823.33	0.737177	2779.08	0	2843.33	0					2779.08	0	2845.94	0	2779.08	0	2845.94	0					2779.08	0	2834.23	0	2779.08	0	2834.23
							2759.12	0	2834.94	0	2779.12	0	2854.94	0					2759.12	13.5303	2823.37	0.757699	2779.12	0	2843.37	0					2779.12	0	2845.98	0	2779.12	0	2845.98	0					2779.12	0	2834.27	0	2779.12	0	2834.27
							2759.15	0	2834.97	0	2779.15	0	2854.97	0					2759.15	13.9079	2823.4	0.778845	2779.15	0	2843.4	0					2779.15	0	2846.01	0	2779.15	0	2846.01	0					2779.15	0	2834.3	0	2779.15	0	2834.3
							2759.18	0	2835	0	2779.18	0	2855	0					2759.18	14.296	2823.43	0.800576	2779.18	0	2843.43	0					2779.18	0	2846.04	0	2779.18	0	2846.04	0					2779.18	0	2834.33	0	2779.18	0	2834.33
							2759.22	0	2835.04	0	2779.22	0	2855.04	0					2759.22	14.6937	2823.47	0.822848	2779.22	0	2843.47	0					2779.22	0	2846.08	0	2779.22	0	2846.08	0					2779.22	0	2834.37	0	2779.22	0	2834.37
							2759.25	0	2835.07	0	2779.25	0	2855.07	0					2759.25	15.1003	2823.5	0.845616	2779.25	0	2843.5	0					2779.25	0	2846.11	0	2779.25	0	2846.11	0					2779.25	0	2834.4	0	2779.25	0	2834.4
							2759.28	0	2835.1	0	2779.28	0	2855.1	0					2759.28	15.5148	2823.53	0.868829	2779.28	0	2843.53	0					2779.28	0	2846.14	0	2779.28	0	2846.14	0					2779.28	0	2834.43	0	2779.28	0	2834.43
							2759.32	0	2835.14	0	2779.32	0	2855.14	0					2759.32	15.9363	2823.57	0.892433	2779.32	0	2843.57	0					2779.32	0	2846.18	0	2779.32	0	2846.18	0					2779.32	0	2834.47	0	2779.32	0	2834.47
							2759.35	0	2835.17	0	2779.35	0	2855.17	0					2759.35	16.3638	2823.6	0.916372	2779.35	0	2843.6	0					2779.35	0	2846.21	0	2779.35	0	2846.21	0					2779.35	0	2834.5	0	2779.35	0	2834.5
							2759.38	0	2835.2	0	2779.38	0	2855.2	0					2759.38	16.7962	2823.63	0.940588	2779.38	0	2843.63	0					2779.38	0	2846.24	0	2779.38	0	2846.24	0					2779.38	0	2834.53	0	2779.38	0	2834.53
							2759.42	0	2835.24	0	2779.42	0	2855.24	0					2759.42	17.2324	2823.67	0.965017	2779.42	0	2843.67	0					2779.42	0	2846.28	0	2779.42	0	2846.28	0					2779.42	0	2834.57	0	2779.42	0	2834.57
							2759.45	0	2835.27	0	2779.45	0	2855.27	0					2759.45	17.6713	2823.7	0.989595	2779.45	0	2843.7	0					2779.45	0	2846.31	0	2779.45	0	2846.31	0					2779.45	0	2834.6	0	2779.45	0	2834.6
							2759.48	0	2835.3	0	2779.48	0	2855.3	0					2759.48	18.1118	2823.73	1.01426	2779.48	0	2843.73	0					2779.48	0	2846.34	0	2779.48	0	2846.34	0					2779.48	0	2834.63	0	2779.48	0	2834.63
							2759.52	0	2835.34	0	2779.52	0	2855.34	0					2759.52	18.5524	2823.77	1.03894	2779.52	0	2843.77	0					2779.52	0	2846.38	0	2779.52	0	2846.38	0					2779.52	0	2834.67	0	2779.52	0	2834.67
							2759.55	0	2835.37	0	2779.55	0	2855.37	0					2759.55	18.9922	2823.8	1.06356	2779.55	0	2843.8	0					2779.55	0	2846.41	0	2779.55	0	2846.41	0					2779.55	0	2834.7	0	2779.55	0	2834.7
							2759.58	0	2835.4	0	2779.58	0	2855.4	0					2759.58	19.4297	2823.83	1.08807	2779.58	0	2843.83	0					2779.58	0	2846.44	0	2779.58	0	2846.44	0					2779.58	0	2834.73	0	2779.58	0	2834.73
							2759.62	0	2835.44	0	2779.62	0	2855.44	0					2759.62	19.8638	2823.87	1.11237	2779.62	0	2843.87	0					2779.62	0	2846.48	0	2779.62	0	2846.48	0					2779.62	0	2834.77	0	2779.62	0	2834.77
							2759.65	0	2835.47	0	2779.65	0	2855.47	0					2759.65	20.2932	2823.9	1.13642	2779.65	0	2843.9	0					2779.65	0	2846.51	0	2779.65	0	2846.51	0					2779.65	0	2834.8	0	2779.65	0	2834.8
							2759.68	0	2835.5	0	2779.68	0	2855.5	0					2759.68	20.7165	2823.93	1.16012	2779.68	0	2843.93	0					2779.68	0	2846.54	0	2779.68	0	2846.54	0					2779.68	0	2834.83	0	2779.68	0	2834.83
							2759.72	0	2835.54	0	2779.72	0	2855.54	0					2759.72	21.1326	2823.97	1.18342	2779.72	0	2843.97	0					2779.72	0	2846.58	0	2779.72	0	2846.58	0					2779.72	0	2834.87	0	2779.72	0	2834.87
							2759.75	0	2835.57	0	2779.75	0	2855.57	0					2759.75	21.5401	2824	1.20624	2779.75	0	2844	0					2779.75	0	2846.61	0	2779.75	0	2846.61	0					2779.75	0	2834.9	0	2779.75	0	2834.9
							2759.78	0	2835.6	0	2779.78	0	2855.6	0					2759.78	21.9378	2824.03	1.22852	2779.78	0	2844.03	0					2779.78	0	2846.64	0	2779.78	0	2846.64	0					2779.78	0	2834.93	0	2779.78	0	2834.93
							2759.82	0	2835.64	0	2779.82	0	2855.64	0					2759.82	22.3245	2824.07	1.25017	2779.82	0	2844.07	0					2779.82	0	2846.68	0	2779.82	0	2846.68	0					2779.82	0	2834.97	0	2779.82	0	2834.97
							2759.85	0	2835.67	0	2779.85	0	2855.67	0					2759.85	22.699	2824.1	1.27115	2779.85	0	2844.1	0					2779.85	0	2846.71	0	2779.85	0	2846.71	0					2779.85	0	2835	0	2779.85	0	2835
							2759.88	0	2835.7	0	2779.88	0	2855.7	0					2759.88	23.0602	2824.13	1.29137	2779.88	0	2844.13	0					2779.88	0	2846.74	0	2779.88	0	2846.74	0					2779.88	0	2835.03	0	2779.88	0	2835.03
							2759.92	0	2835.74	0	2779.92	0	2855.74	0					2759.92	23.4069	2824.17	1.31078	2779.92	0	2844.17	0					2779.92	0	2846.78	0	2779.92	0	2846.78	0					2779.92	0	2835.07	0	2779.92	0	2835.07
							2759.95	0	2835.77	0	2779.95	0	2855.77	0					2759.95	23.738	2824.2	1.32933	2779.95	0	2844.2	0					2779.95	0	2846.81	0	2779.95	0	2846.81	0					2779.95	0	2835.1	0	2779.95	0	2835.1
							2759.98	0	2835.8	0	2779.98	0	2855.8	0					2759.98	24.0525	2824.23	1.34694	2779.98	0	2844.23	0					2779.98	0	2846.84	0	2779.98	0	2846.84	0					2779.98	0	2835.13	0	2779.98	0	2835.13
							2760.02	0	2835.84	0	2780.02	0	2855.84	0					2760.02	24.3495	2824.27	1.36357	2780.02	0	2844.27	0					2780.02	0	2846.88	0	2780.02	0	2846.88	0					2780.02	0	2835.17	0	2780.02	0	2835.17
							2760.05	0	2835.87	0	2780.05	0	2855.87	0					2760.05	24.6281	2824.3	1.37917	2780.05	0	2844.3	0					2780.05	0	2846.91	0	2780.05	0	2846.91	0					2780.05	0	2835.2	0	2780.05	0	2835.2
							2760.08	0	2835.9	0	2780.08	0	2855.9	0					2760.08	24.8873	2824.33	1.39369	2780.08	0	2844.33	0					2780.08	0	2846.94	0	2780.08	0	2846.94	0					2780.08	0	2835.23	0	2780.08	0	2835.23
							2760.12	0	2835.94	0	2780.12	0	2855.94	0					2760.12	25.1264	2824.37	1.40708	2780.12	0	2844.37	0					2780.12	0	2846.98	0	2780.12	0	2846.98	0					2780.12	0	2835.27	0	2780.12	0	2835.27
							2760.15	0	2835.97	0	2780.15	0	2855.97	0					2760.15	25.3446	2824.4	1.4193	2780.15	0	2844.4	0					2780.15	0	2847.01	0	2780.15	0	2847.01	0					2780.15	0	2835.3	0	2780.15	0	2835.3
							2760.18	0	2836	0	2780.18	0	2856	0					2760.18	25.5414	2824.43	1.43032	2780.18	0	2844.43	0					2780.18	0	2847.04	0	2780.18	0	2847.04	0					2780.18	0	2835.33	0	2780.18	0	2835.33
							2760.22	0	2836.04	0	2780.22	0	2856.04	0					2760.22	25.7162	2824.47	1.44011	2780.22	0	2844.47	0					2780.22	0	2847.08	0	2780.22	0	2847.08	0					2780.22	0	2835.37	0	2780.22	0	2835.37
							2760.25	0	2836.07	0	2780.25	0	2856.07	0					2760.25	25.8684	2824.5	1.44863	2780.25	0	2844.5	0					2780.25	0	2847.11	0	2780.25	0	2847.11	0					2780.25	0	2835.4	0	2780.25	0	2835.4
							2760.28	0	2836.1	0	2780.28	0	2856.1	0					2760.28	25.9977	2824.53	1.45587	2780.28	0	2844.53	0					2780.28	0	2847.14	0	2780.28	0	2847.14	0					2780.28	0	2835.43	0	2780.28	0	2835.43
							2760.32	0	2836.14	0	2780.32	0	2856.14	0					2760.32	26.1037	2824.57	1.46181	2780.32	0	2844.57	0					2780.32	0	2847.18	0	2780.32	0	2847.18	0					2780.32	0	2835.47	0	2780.32	0	2835.47
							2760.35	0	2836.17	0	2780.35	0	2856.17	0					2760.35	26.1861	2824.6	1.46642	2780.35	0	2844.6	0					2780.35	0	2847.21	0	2780.35	0	2847.21	0					2780.35	0	2835.5	0	2780.35	0	2835.5
							2760.38	0	2836.2	0	2780.38	0	2856.2	0					2760.38	26.2449	2824.63	1.46971	2780.38	0	2844.63	0					2780.38	0	2847.24	0	2780.38	0	2847.24	0					2780.38	0	2835.53	0	2780.38	0	2835.53
							2760.42	0	2836.24	0	2780.42	0	2856.24	0					2760.42	26.2798	2824.67	1.47167	2780.42	0	2844.67	0					2780.42	0	2847.28	0	2780.42	0	2847.28	0					2780.42	0	2835.57	0	2780.42	0	2835.57
							2760.45	0	2836.27	0	2780.45	0	2856.27	0					2760.45	26.2909	2824.7	1.47229	2780.45	0	2844.7	0					2780.45	0	2847.31	0	2780.45	0	2847.31	0					2780.45	0	2835.6	0	2780.45	0	2835.6
							2760.48	0	2836.3	0	2780.48	0	2856.3	0					2760.48	26.2782	2824.73	1.47158	2780.48	0	2844.73	0					2780.48	0	2847.34	0	2780.48	0	2847.34	0					2780.48	0	2835.63	0	2780.48	0	2835.63
							2760.52	0	2836.34	0	2780.52	0	2856.34	0					2760.52	26.242	2824.77	1.46955	2780.52	0	2844.77	0					2780.52	0	2847.38	0	2780.52	0	2847.38	0					2780.52	0	2835.67	0	2780.52	0	2835.67
							2760.55	0	2836.37	0	2780.55	0	2856.37	0					2760.55	26.1823	2824.8	1.46621	2780.55	0	2844.8	0					2780.55	0	2847.41	0	2780.55	0	2847.41	0					2780.55	0	2835.7	0	2780.55	0	2835.7
							2760.58	0	2836.4	0	2780.58	0	2856.4	0					2760.58	26.0995	2824.83	1.46157	2780.58	0	2844.83	0					2780.58	0	2847.44	0	2780.58	0	2847.44	0					2780.58	0	2835.73	0	2780.58	0	2835.73
							2760.62	0	2836.44	0	2780.62	0	2856.44	0					2760.62	25.994	2824.87	1.45566	2780.62	0	2844.87	0					2780.62	0	2847.48	0	2780.62	0	2847.48	0					2780.62	0	2835.77	0	2780.62	0	2835.77
							2760.65	0	2836.47	0	2780.65	0	2856.47	0					2760.65	25.8661	2824.9	1.4485	2780.65	0	2844.9	0					2780.65	0	2847.51	0	2780.65	0	2847.51	0					2780.65	0	2835.8	0	2780.65	0	2835.8
							2760.68	0	2836.5	0	2780.68	0	2856.5	0					2760.68	25.7165	2824.93	1.44012	2780.68	0	2844.93	0					2780.68	0	2847.54	0	2780.68	0	2847.54	0					2780.68	0	2835.83	0	2780.68	0	2835.83
							2760.72	0	2836.54	0	2780.72	0	2856.54	0					2760.72	25.5455	2824.97	1.43055	2780.72	0	2844.97	0					2780.72	0	2847.58	0	2780.72	0	2847.58	0					2780.72	0	2835.87	0	2780.72	0	2835.87
							2760.75	0	2836.57	0	2780.75	0	2856.57	0					2760.75	25.3539	2825	1.41982	2780.75	0	2845	0					2780.75	0	2847.61	0	2780.75	0	2847.61	0					2780.75	0	2835.9	0	2780.75	0	2835.9
							2760.78	0	2836.6	0	2780.78	0	2856.6	0					2760.78	25.1424	2825.03	1.40797	2780.78	0	2845.03	0					2780.78	0	2847.64	0	2780.78	0	2847.64	0					2780.78	0	2835.93	0	2780.78	0	2835.93
							2760.82	0	2836.64	0	2780.82	0	2856.64	0					2760.82	24.9115	2825.07	1.39505	2780.82	0	2845.07	0					2780.82	0	2847.68	0	2780.82	0	2847.68	0					2780.82	0	2835.97	0	2780.82	0	2835.97
							2760.85	0	2836.67	0	2780.85	0	2856.67	0					2760.85	24.6622	2825.1	1.38108	2780.85	0	2845.1	0					2780.85	0	2847.71	0	2780.85	0	2847.71	0					2780.85	0	2836	0	2780.85	0	2836
							2760.88	0	2836.7	0	2780.88	0	2856.7	0					2760.88	24.3951	2825.13	1.36613	2780.88	0	2845.13	0					2780.88	0	2847.74	0	2780.88	0	2847.74	0					2780.88	0	2836.03	0	2780.88	0	2836.03
							2760.92	0	2836.74	0	2780.92	0	2856.74	0					2760.92	24.1112	2825.17	1.35023	2780.92	0	2845.17	0					2780.92	0	2847.78	0	2780.92	0	2847.78	0					2780.92	0	2836.07	0	2780.92	0	2836.07
							2760.95	0	2836.77	0	2780.95	0	2856.77	0					2760.95	23.8113	2825.2	1.33343	2780.95	0	2845.2	0					2780.95	0	2847.81	0	2780.95	0	2847.81	0					2780.95	0	2836.1	0	2780.95	0	2836.1
							2760.98	0	2836.8	0	2780.98	0	2856.8	0					2760.98	23.4962	2825.23	1.31579	2780.98	0	2845.23	0					2780.98	0	2847.84	0	2780.98	0	2847.84	0					2780.98	0	2836.13	0	2780.98	0	2836.13
							2761.02	0	2836.84	0	2781.02	0	2856.84	0					2761.02	23.167	2825.27	1.29735	2781.02	0	2845.27	0					2781.02	0	2847.88	0	2781.02	0	2847.88	0					2781.02	0	2836.17	0	2781.02	0	2836.17
							2761.05	0	2836.87	0	2781.05	0	2856.87	0					2761.05	22.8244	2825.3	1.27817	2781.05	0	2845.3	0					2781.05	0	2847.91	0	2781.05	0	2847.91	0					2781.05	0	2836.2	0	2781.05	0	2836.2
							2761.08	0	2836.9	0	2781.08	0	2856.9	0					2761.08	22.4696	2825.33	1.25829	2781.08	0	2845.33	0					2781.08	0	2847.94	0	2781.08	0	2847.94	0					2781.08	0	2836.23	0	2781.08	0	2836.23
							2761.12	0	2836.94	0	2781.12	0	2856.94	0					2761.12	22.1033	2825.37	1.23778	2781.12	0	2845.37	0					2781.12	0	2847.98	0	2781.12	0	2847.98	0					2781.12	0	2836.27	0	2781.12	0	2836.27
							2761.15	0	2836.97	0	2781.15	0	2856.97	0					2761.15	21.7266	2825.4	1.21669	2781.15	0	2845.4	0					2781.15	0	2848.01	0	2781.15	0	2848.01	0					2781.15	0	2836.3	0	2781.15	0	2836.3
							2761.18	0	2837	0	2781.18	0	2857	0					2761.18	21.3405	2825.43	1.19507	2781.18	0	2845.43	0					2781.18	0	2848.04	0	2781.18	0	2848.04	0					2781.18	0	2836.33	0	2781.18	0	2836.33
							2761.22	0	2837.04	0	2781.22	0	2857.04	0					2761.22	20.9458	2825.47	1.17296	2781.22	0	2845.47	0					2781.22	0	2848.08	0	2781.22	0	2848.08	0					2781.22	0	2836.37	0	2781.22	0	2836.37
							2761.25	0	2837.07	0	2781.25	0	2857.07	0					2761.25	20.5435	2825.5	1.15043	2781.25	0	2845.5	0					2781.25	0	2848.11	0	2781.25	0	2848.11	0					2781.25	0	2836.4	0	2781.25	0	2836.4
							2761.28	0	2837.1	0	2781.28	0	2857.1	0					2761.28	20.1345	2825.53	1.12753	2781.28	0	2845.53	0					2781.28	0	2848.14	0	2781.28	0	2848.14	0					2781.28	0	2836.43	0	2781.28	0	2836.43
							2761.32	0	2837.14	0	2781.32	0	2857.14	0					2761.32	19.7198	2825.57	1.10431	2781.32	0	2845.57	0					2781.32	0	2848.18	0	2781.32	0	2848.18	0					2781.32	0	2836.47	0	2781.32	0	2836.47
							2761.35	0	2837.17	0	2781.35	0	2857.17	0					2761.35	19.3001	2825.6	1.08081	2781.35	0	2845.6	0					2781.35	0	2848.21	0	2781.35	0	2848.21	0					2781.35	0	2836.5	0	2781.35	0	2836.5
							2761.38	0	2837.2	0	2781.38	0	2857.2	0					2761.38	18.8765	2825.63	1.05709	2781.38	0	2845.63	0					2781.38	0	2848.24	0	2781.38	0	2848.24	0					2781.38	0	2836.53	0	2781.38	0	2836.53
							2761.42	0	2837.24	0	2781.42	0	2857.24	0					2761.42	18.4497	2825.67	1.03318	2781.42	0	2845.67	0					2781.42	0	2848.28	0	2781.42	0	2848.28	0					2781.42	0	2836.57	0	2781.42	0	2836.57
							2761.45	0	2837.27	0	2781.45	0	2857.27	0					2761.45	18.0206	2825.7	1.00915	2781.45	0	2845.7	0					2781.45	0	2848.31	0	2781.45	0	2848.31	0					2781.45	0	2836.6	0	2781.45	0	2836.6
							2761.48	0	2837.3	0	2781.48	0	2857.3	0					2761.48	17.5899	2825.73	0.985032	2781.48	0	2845.73	0					2781.48	0	2848.34	0	2781.48	0	2848.34	0					2781.48	0	2836.63	0	2781.48	0	2836.63
							2761.52	0	2837.34	0	2781.52	0	2857.34	0					2761.52	17.1583	2825.77	0.960866	2781.52	0	2845.77	0					2781.52	0	2848.38	0	2781.52	0	2848.38	0					2781.52	0	2836.67	0	2781.52	0	2836.67
							2761.55	0	2837.37	0	2781.55	0	2857.37	0					2761.55	16.7267	2825.8	0.936694	2781.55	0	2845.8	0					2781.55	0	2848.41	0	2781.55	0	2848.41	0					2781.55	0	2836.7	0	2781.55	0	2836.7
							2761.58	0	2837.4	0	2781.58	0	2857.4	0					2761.58	16.2956	2825.83	0.912556	2781.58	0	2845.83	0					2781.58	0	2848.44	0	2781.58	0	2848.44	0					2781.58	0	2836.73	0	2781.58	0	2836.73
							2761.62	0	2837.44	0	2781.62	0	2857.44	0					2761.62	15.8659	2825.87	0.888488	2781.62	0	2845.87	0					2781.62	0	2848.48	0	2781.62	0	2848.48	0					2781.62	0	2836.77	0	2781.62	0	2836.77
							2761.65	0	2837.47	0	2781.65	0	2857.47	0					2761.65	15.4379	2825.9	0.864525	2781.65	0	2845.9	0					2781.65	0	2848.51	0	2781.65	0	2848.51	0					2781.65	0	2836.8	0	2781.65	0	2836.8
							2761.68	0	2837.5	0	2781.68	0	2857.5	0					2761.68	15.0125	2825.93	0.840699	2781.68	0	2845.93	0					2781.68	0	2848.54	0	2781.68	0	2848.54	0					2781.68	0	2836.83	0	2781.68	0	2836.83
							2761.72	0	2837.54	0	2781.72	0	2857.54	0					2761.72	14.59	2825.97	0.81704	2781.72	0	2845.97	0					2781.72	0	2848.58	0	2781.72	0	2848.58	0					2781.72	0	2836.87	0	2781.72	0	2836.87
							2761.75	0	2837.57	0	2781.75	0	2857.57	0					2761.75	14.171	2826	0.793578	2781.75	0	2846	0					2781.75	0	2848.61	0	2781.75	0	2848.61	0					2781.75	0	2836.9	0	2781.75	0	2836.9
							2761.78	0	2837.6	0	2781.78	0	2857.6	0					2761.78	13.7561	2826.03	0.77034	2781.78	0	2846.03	0					2781.78	0	2848.64	0	2781.78	0	2848.64	0					2781.78	0	2836.93	0	2781.78	0	2836.93
							2761.82	0	2837.64	0	2781.82	0	2857.64	0					2761.82	13.3455	2826.07	0.747349	2781.82	0	2846.07	0					2781.82	0	2848.68	0	2781.82	0	2848.68	0					2781.82	0	2836.97	0	2781.82	0	2836.97
							2761.85	0	2837.67	0	2781.85	0	2857.67	0					2761.85	12.9398	2826.1	0.724629	2781.85	0	2846.1	0					2781.85	0	2848.71	0	2781.85	0	2848.71	0					2781.85	0	2837	0	2781.85	0	2837
							2761.88	0	2837.7	0	2781.88	0	2857.7	0					2761.88	12.5393	2826.13	0.7022	2781.88	0	2846.13	0					2781.88	0	2848.74	0	2781.88	0	2848.74	0					2781.88	0	2837.03	0	2781.88	0	2837.03
							2761.92	0	2837.74	0	2781.92	0	2857.74	0					2761.92	12.1443	2826.17	0.680082	2781.92	0	2846.17	0					2781.92	0	2848.78	0	2781.92	0	2848.78	0					2781.92	0	2837.07	0	2781.92	0	2837.07
							2761.95	0	2837.77	0	2781.95	0	2857.77	0					2761.95	11.7552	2826.2	0.658291	2781.95	0	2846.2	0					2781.95	0	2848.81	0	2781.95	0	2848.81	0					2781.95	0	2837.1	0	2781.95	0	2837.1
							2761.98	0	2837.8	0	2781.98	0	2857.8	0					2761.98	11.3722	2826.23	0.636843	2781.98	0	2846.23	0					2781.98	0	2848.84	0	2781.98	0	2848.84	0					2781.98	0	2837.13	0	2781.98	0	2837.13
							2762.02	0	2837.84	0	2782.02	0	2857.84	0					2762.02	10.9956	2826.27	0.615753	2782.02	0	2846.27	0					2782.02	0	2848.88	0	2782.02	0	2848.88	0					2782.02	0	2837.17	0	2782.02	0	2837.17
							2762.05	0	2837.87	0	2782.05	0	2857.87	0					2762.05	10.6256	2826.3	0.595031	2782.05	0	2846.3	0					2782.05	0	2848.91	0	2782.05	0	2848.91	0					2782.05	0	2837.2	0	2782.05	0	2837.2
							2762.08	0	2837.9	0	2782.08	0	2857.9	0					2762.08	10.2623	2826.33	0.574689	2782.08	0	2846.33	0					2782.08	0	2848.94	0	2782.08	0	2848.94	0					2782.08	0	2837.23	0	2782.08	0	2837.23
							2762.12	0	2837.94	0	2782.12	0	2857.94	0					2762.12	9.90602	2826.37	0.554737	2782.12	0	2846.37	0					2782.12	0	2848.98	0	2782.12	0	2848.98	0					2782.12	0	2837.27	0	2782.12	0	2837.27
							2762.15	0	2837.97	0	2782.15	0	2857.97	0					2762.15	9.55682	2826.4	0.535182	2782.15	0	2846.4	0					2782.15	0	2849.01	0	2782.15	0	2849.01	0					2782.15	0	2837.3	0	2782.15	0	2837.3
							2762.18	0	2838	0	2782.18	0	2858	0					2762.18	9.21483	2826.43	0.51603	2782.18	0	2846.43	0					2782.18	0	2849.04	0	2782.18	0	2849.04	0					2782.18	0	2837.33	0	2782.18	0	2837.33
							2762.22	0	2838.04	0	2782.22	0	2858.04	0					2762.22	8.88015	2826.47	0.497288	2782.22	0	2846.47	0					2782.22	0	2849.08	0	2782.22	0	2849.08	0					2782.22	0	2837.37	0	2782.22	0	2837.37
							2762.25	0	2838.07	0	2782.25	0	2858.07	0					2762.25	8.55286	2826.5	0.47896	2782.25	0	2846.5	0					2782.25	0	2849.11	0	2782.25	0	2849.11	0					2782.25	0	2837.4	0	2782.25	0	2837.4
							2762.28	0	2838.1	0	2782.28	0	2858.1	0					2762.28	8.23302	2826.53	0.461049	2782.28	0	2846.53	0					2782.28	0	2849.14	0	2782.28	0	2849.14	0					2782.28	0	2837.43	0	2782.28	0	2837.43
							2762.32	0	2838.14	0	2782.32	0	2858.14	0					2762.32	7.92067	2826.57	0.443558	2782.32	0	2846.57	0					2782.32	0	2849.18	0	2782.32	0	2849.18	0					2782.32	0	2837.47	0	2782.32	0	2837.47
							2762.35	0	2838.17	0	2782.35	0	2858.17	0					2762.35	7.61584	2826.6	0.426487	2782.35	0	2846.6	0					2782.35	0	2849.21	0	2782.35	0	2849.21	0					2782.35	0	2837.5	0	2782.35	0	2837.5
							2762.38	0	2838.2	0	2782.38	0	2858.2	0					2762.38	7.31854	2826.63	0.409838	2782.38	0	2846.63	0					2782.38	0	2849.24	0	2782.38	0	2849.24	0					2782.38	0	2837.53	0	2782.38	0	2837.53
							2762.42	0	2838.24	0	2782.42	0	2858.24	0					2762.42	7.02877	2826.67	0.393611	2782.42	0	2846.67	0					2782.42	0	2849.28	0	2782.42	0	2849.28	0					2782.42	0	2837.57	0	2782.42	0	2837.57
							2762.45	0	2838.27	0	2782.45	0	2858.27	0					2762.45	6.74653	2826.7	0.377805	2782.45	0	2846.7	0					2782.45	0	2849.31	0	2782.45	0	2849.31	0					2782.45	0	2837.6	0	2782.45	0	2837.6
							2762.48	0	2838.3	0	2782.48	0	2858.3	0					2762.48	6.47177	2826.73	0.362419	2782.48	0	2846.73	0					2782.48	0	2849.34	0	2782.48	0	2849.34	0					2782.48	0	2837.63	0	2782.48	0	2837.63
							2762.52	0	2838.34	0	2782.52	0	2858.34	0					2762.52	6.20448	2826.77	0.347451	2782.52	0	2846.77	0					2782.52	0	2849.38	0	2782.52	0	2849.38	0					2782.52	0	2837.67	0	2782.52	0	2837.67
							2762.55	0	2838.37	0	2782.55	0	2858.37	0					2762.55	5.9446	2826.8	0.332898	2782.55	0	2846.8	0					2782.55	0	2849.41	0	2782.55	0	2849.41	0					2782.55	0	2837.7	0	2782.55	0	2837.7
							2762.58	0	2838.4	0	2782.58	0	2858.4	0					2762.58	5.69209	2826.83	0.318757	2782.58	0	2846.83	0					2782.58	0	2849.44	0	2782.58	0	2849.44	0					2782.58	0	2837.73	0	2782.58	0	2837.73
							2762.62	0	2838.44	0	2782.62	0	2858.44	0					2762.62	5.44689	2826.87	0.305026	2782.62	0	2846.87	0					2782.62	0	2849.48	0	2782.62	0	2849.48	0					2782.62	0	2837.77	0	2782.62	0	2837.77
							2762.65	0	2838.47	0	2782.65	0	2858.47	0					2762.65	5.20893	2826.9	0.2917	2782.65	0	2846.9	0					2782.65	0	2849.51	0	2782.65	0	2849.51	0					2782.65	0	2837.8	0	2782.65	0	2837.8
							2762.68	0	2838.5	0	2782.68	0	2858.5	0					2762.68	4.97815	2826.93	0.278776	2782.68	0	2846.93	0					2782.68	0	2849.54	0	2782.68	0	2849.54	0					2782.68	0	2837.83	0	2782.68	0	2837.83
							2762.72	0	2838.54	0	2782.72	0	2858.54	0					2762.72	4.75445	2826.97	0.266249	2782.72	0	2846.97	0					2782.72	0	2849.58	0	2782.72	0	2849.58	0					2782.72	0	2837.87	0	2782.72	0	2837.87
							2762.75	0	2838.57	0	2782.75	0	2858.57	0					2762.75	4.53777	2827	0.254115	2782.75	0	2847	0					2782.75	0	2849.61	0	2782.75	0	2849.61	0					2782.75	0	2837.9	0	2782.75	0	2837.9
							2762.78	0	2838.6	0	2782.78	0	2858.6	0					2762.78	4.32802	2827.03	0.242369	2782.78	0	2847.03	0					2782.78	0	2849.64	0	2782.78	0	2849.64	0					2782.78	0	2837.93	0	2782.78	0	2837.93
							2762.82	0	2838.64	0	2782.82	0	2858.64	0					2762.82	4.1251	2827.07	0.231005	2782.82	0	2847.07	0					2782.82	0	2849.68	0	2782.82	0	2849.68	0					2782.82	0	2837.97	0	2782.82	0	2837.97
							2762.85	0	2838.67	0	2782.85	0	2858.67	0					2762.85	3.92892	2827.1	0.220019	2782.85	0	2847.1	0					2782.85	0	2849.71	0	2782.85	0	2849.71	0					2782.85	0	2838	0	2782.85	0	2838
							2762.88	0	2838.7	0	2782.88	0	2858.7	0					2762.88	3.73938	2827.13	0.209406	2782.88	0	2847.13	0					2782.88	0	2849.74	0	2782.88	0	2849.74	0					2782.88	0	2838.03	0	2782.88	0	2838.03
							2762.92	0	2838.74	0	2782.92	0	2858.74	0					2762.92	3.55639	2827.17	0.199158	2782.92	0	2847.17	0					2782.92	0	2849.78	0	2782.92	0	2849.78	0					2782.92	0	2838.07	0	2782.92	0	2838.07
							2762.95	0	2838.77	0	2782.95	0	2858.77	0					2762.95	3.37984	2827.2	0.189271	2782.95	0	2847.2	0					2782.95	0	2849.81	0	2782.95	0	2849.81	0					2782.95	0	2838.1	0	2782.95	0	2838.1
							2762.98	0	2838.8	0	2782.98	0	2858.8	0					2762.98	3.20962	2827.23	0.179739	2782.98	0	2847.23	0					2782.98	0	2849.84	0	2782.98	0	2849.84	0					2782.98	0	2838.13	0	2782.98	0	2838.13
							2763.02	0	2838.84	0	2783.02	0	2858.84	0					2763.02	3.04563	2827.27	0.170555	2783.02	0	2847.27	0					2783.02	0	2849.88	0	2783.02	0	2849.88	0					2783.02	0	2838.17	0	2783.02	0	2838.17
							2763.05	0	2838.87	0	2783.05	0	2858.87	0					2763.05	2.88775	2827.3	0.161714	2783.05	0	2847.3	0					2783.05	0	2849.91	0	2783.05	0	2849.91	0					2783.05	0	2838.2	0	2783.05	0	2838.2
							2763.08	0	2838.9	0	2783.08	0	2858.9	0					2763.08	2.73587	2827.33	0.153208	2783.08	0	2847.33	0					2783.08	0	2849.94	0	2783.08	0	2849.94	0					2783.08	0	2838.23	0	2783.08	0	2838.23
							2763.12	0	2838.94	0	2783.12	0	2858.94	0					2763.12	2.58987	2827.37	0.145033	2783.12	0	2847.37	0					2783.12	0	2849.98	0	2783.12	0	2849.98	0					2783.12	0	2838.27	0	2783.12	0	2838.27
							2763.15	0	2838.97	0	2783.15	0	2858.97	0					2763.15	2.44964	2827.4	0.13718	2783.15	0	2847.4	0					2783.15	0	2850.01	0	2783.15	0	2850.01	0					2783.15	0	2838.3	0	2783.15	0	2838.3
							2763.18	0	2839	0	2783.18	0	2859	0					2763.18	2.31506	2827.43	0.129643	2783.18	0	2847.43	0					2783.18	0	2850.04	0	2783.18	0	2850.04	0					2783.18	0	2838.33	0	2783.18	0	2838.33
							2763.22	0	2839.04	0	2783.22	0	2859.04	0					2763.22	2.18601	2827.47	0.122416	2783.22	0	2847.47	0					2783.22	0	2850.08	0	2783.22	0	2850.08	0					2783.22	0	2838.37	0	2783.22	0	2838.37
							2763.25	0	2839.07	0	2783.25	0	2859.07	0					2763.25	2.06236	2827.5	0.115492	2783.25	0	2847.5	0					2783.25	0	2850.11	0	2783.25	0	2850.11	0					2783.25	0	2838.4	0	2783.25	0	2838.4
							2763.28	0	2839.1	0	2783.28	0	2859.1	0					2763.28	1.94399	2827.53	0.108863	2783.28	0	2847.53	0					2783.28	0	2850.14	0	2783.28	0	2850.14	0					2783.28	0	2838.43	0	2783.28	0	2838.43
							2763.32	0	2839.14	0	2783.32	0	2859.14	0					2763.32	1.83077	2827.57	0.102523	2783.32	0	2847.57	0					2783.32	0	2850.18	0	2783.32	0	2850.18	0					2783.32	0	2838.47	0	2783.32	0	2838.47
							2763.35	0	2839.17	0	2783.35	0	2859.17	0					2763.35	1.72259	2827.6	0.0964648	2783.35	0	2847.6	0					2783.35	0	2850.21	0	2783.35	0	2850.21	0					2783.35	0	2838.5	0	2783.35	0	2838.5
							2763.38	0	2839.2	0	2783.38	0	2859.2	0					2763.38	1.6193	2827.63	0.0906806	2783.38	0	2847.63	0					2783.38	0	2850.24	0	2783.38	0	2850.24	0					2783.38	0	2838.53	0	2783.38	0	2838.53
							2763.42	0	2839.24	0	2783.42	0	2859.24	0					2763.42	1.52078	2827.67	0.0851635	2783.42	0	2847.67	0					2783.42	0	2850.28	0	2783.42	0	2850.28	0					2783.42	0	2838.57	0	2783.42	0	2838.57
							2763.45	0	2839.27	0	2783.45	0	2859.27	0					2763.45	1.4269	2827.7	0.0799061	2783.45	0	2847.7	0					2783.45	0	2850.31	0	2783.45	0	2850.31	0					2783.45	0	2838.6	0	2783.45	0	2838.6
							2763.48	0	2839.3	0	2783.48	0	2859.3	0					2763.48	1.33752	2827.73	0.0749011	2783.48	0	2847.73	0					2783.48	0	2850.34	0	2783.48	0	2850.34	0					2783.48	0	2838.63	0	2783.48	0	2838.63
							2763.52	0	2839.34	0	2783.52	0	2859.34	0					2763.52	1.25252	2827.77	0.0701411	2783.52	0	2847.77	0					2783.52	0	2850.38	0	2783.52	0	2850.38	0					2783.52	0	2838.67	0	2783.52	0	2838.67
							2763.55	0	2839.37	0	2783.55	0	2859.37	0					2763.55	1.17176	2827.8	0.0656187	2783.55	0	2847.8	0					2783.55	0	2850.41	0	2783.55	0	2850.41	0					2783.55	0	2838.7	0	2783.55	0	2838.7
							2763.58	0	2839.4	0	2783.58	0	2859.4	0					2763.58	1.09511	2827.83	0.0613264	2783.58	0	2847.83	0					2783.58	0	2850.44	0	2783.58	0	2850.44	0					2783.58	0	2838.73	0	2783.58	0	2838.73
							2763.62	0	2839.44	0	2783.62	0	2859.44	0					2763.62	1.02244	2827.87	0.0572567	2783.62	0	2847.87	0					2783.62	0	2850.48	0	2783.62	0	2850.48	0					2783.62	0	2838.77	0	2783.62	0	2838.77
							2763.65	0	2839.47	0	2783.65	0	2859.47	0					2763.65	0.95361	2827.9	0.0534022	2783.65	0	2847.9	0					2783.65	0	2850.51	0	2783.65	0	2850.51	0					2783.65	0	2838.8	0	2783.65	0	2838.8
							2763.68	0	2839.5	0	2783.68	0	2859.5	0					2763.68	0.888489	2827.93	0.0497554	2783.68	0	2847.93	0					2783.68	0	2850.54	0	2783.68	0	2850.54	0					2783.68	0	2838.83	0	2783.68	0	2838.83
							2763.72	0	2839.54	0	2783.72	0	2859.54	0					2763.72	0.826945	2827.97	0.0463089	2783.72	0	2847.97	0					2783.72	0	2850.58	0	2783.72	0	2850.58	0					2783.72	0	2838.87	0	2783.72	0	2838.87
							2763.75	0	2839.57	0	2783.75	0	2859.57	0					2763.75	0.768846	2828	0.0430553	2783.75	0	2848	0					2783.75	0	2850.61	0	2783.75	0	2850.61	0					2783.75	0	2838.9	0	2783.75	0	2838.9
							2763.78	0	2839.6	0	2783.78	0	2859.6	0					2763.78	0.71406	2828.03	0.0399873	2783.78	0	2848.03	0					2783.78	0	2850.64	0	2783.78	0	2850.64	0					2783.78	0	2838.93	0	2783.78	0	2838.93
							2763.82	0	2839.64	0	2783.82	0	2859.64	0					2763.82	0.662458	2828.07	0.0370976	2783.82	0	2848.07	0					2783.82	0	2850.68	0	2783.82	0	2850.68	0					2783.82	0	2838.97	0	2783.82	0	2838.97
							2763.85	0	2839.67	0	2783.85	0	2859.67	0					2763.85	0.61391	2828.1	0.0343789	2783.85	0	2848.1	0					2783.85	0	2850.71	0	2783.85	0	2850.71	0					2783.85	0	2839	0	2783.85	0	2839
							2763.88	0	2839.7	0	2783.88	0	2859.7	0					2763.88	0.568289	2828.13	0.0318242	2783.88	0	2848.13	0					2783.88	0	2850.74	0	2783.88	0	2850.74	0					2783.88	0	2839.03	0	2783.88	0	2839.03
							2763.92	0	2839.74	0	2783.92	0	2859.74	0					2763.92	0.52547	2828.17	0.0294263	2783.92	0	2848.17	0					2783.92	0	2850.78	0	2783.92	0	2850.78	0					2783.92	0	2839.07	0	2783.92	0	2839.07
							2763.95	0	2839.77	0	2783.95	0	2859.77	0					2763.95	0.485327	2828.2	0.0271783	2783.95	0	2848.2	0					2783.95	0	2850.81	0	2783.95	0	2850.81	0					2783.95	0	2839.1	0	2783.95	0	2839.1
							2763.98	0	2839.8	0	2783.98	0	2859.8	0					2763.98	0.44774	2828.23	0.0250735	2783.98	0	2848.23	0					2783.98	0	2850.84	0	2783.98	0	2850.84	0					2783.98	0	2839.13	0	2783.98	0	2839.13
							2764.02	0	2839.84	0	2784.02	0	2859.84	0					2764.02	0.412589	2828.27	0.023105	2784.02	0	2848.27	0					2784.02	0	2850.88	0	2784.02	0	2850.88	0					2784.02	0	2839.17	0	2784.02	0	2839.17
							2764.05	0	2839.87	0	2784.05	0	2859.87	0					2764.05	0.379756	2828.3	0.0212663	2784.05	0	2848.3	0					2784.05	0	2850.91	0	2784.05	0	2850.91	0					2784.05	0	2839.2	0	2784.05	0	2839.2
							2764.09	0	2839.91	0	2784.09	0	2859.91	0					2764.09	0.349127	2828.34	0.0195511	2784.09	0	2848.34	0					2784.09	0	2850.95	0	2784.09	0	2850.95	0					2784.09	0	2839.24	0	2784.09	0	2839.24
							2764.12	0	2839.94	0	2784.12	0	2859.94	0					2764.12	0.320589	2828.37	0.017953	2784.12	0	2848.37	0					2784.12	0	2850.98	0	2784.12	0	2850.98	0					2784.12	0	2839.27	0	2784.12	0	2839.27
							2764.15	0	2839.97	0	2784.15	0	2859.97	0					2764.15	0.294034	2828.4	0.0164659	2784.15	0	2848.4	0					2784.15	0	2851.01	0	2784.15	0	2851.01	0					2784.15	0	2839.3	0	2784.15	0	2839.3
							2764.19	0	2840.01	0	2784.19	0	2860.01	0					2764.19	0.269355	2828.44	0.0150839	2784.19	0	2848.44	0					2784.19	0	2851.05	0	2784.19	0	2851.05	0					2784.19	0	2839.34	0	2784.19	0	2839.34
							2764.22	0	2840.04	0	2784.22	0	2860.04	0					2764.22	0.24645	2828.47	0.0138012	2784.22	0	2848.47	0					2784.22	0	2851.08	0	2784.22	0	2851.08	0					2784.22	0	2839.37	0	2784.22	0	2839.37
							2764.25	0	2840.07	0	2784.25	0	2860.07	0					2764.25	0.225218	2828.5	0.0126122	2784.25	0	2848.5	0					2784.25	0	2851.11	0	2784.25	0	2851.11	0					2784.25	0	2839.4	0	2784.25	0	2839.4
							2764.29	0	2840.11	0	2784.29	0	2860.11	0					2764.29	0.205564	2828.54	0.0115116	2784.29	0	2848.54	0					2784.29	0	2851.15	0	2784.29	0	2851.15	0					2784.29	0	2839.44	0	2784.29	0	2839.44
							2764.32	0	2840.14	0	2784.32	0	2860.14	0					2764.32	0.187393	2828.57	0.010494	2784.32	0	2848.57	0					2784.32	0	2851.18	0	2784.32	0	2851.18	0					2784.32	0	2839.47	0	2784.32	0	2839.47
							2764.35	0	2840.17	0	2784.35	0	2860.17	0					2764.35	0.170617	2828.6	0.00955453	2784.35	0	2848.6	0					2784.35	0	2851.21	0	2784.35	0	2851.21	0					2784.35	0	2839.5	0	2784.35	0	2839.5
							2764.39	0	2840.21	0	2784.39	0	2860.21	0					2764.39	0.155148	2828.64	0.00868829	2784.39	0	2848.64	0					2784.39	0	2851.25	0	2784.39	0	2851.25	0					2784.39	0	2839.54	0	2784.39	0	2839.54
							2764.42	0	2840.24	0	2784.42	0	2860.24	0					2764.42	0.140905	2828.67	0.00789066	2784.42	0	2848.67	0					2784.42	0	2851.28	0	2784.42	0	2851.28	0					2784.42	0	2839.57	0	2784.42	0	2839.57
							2764.45	0	2840.27	0	2784.45	0	2860.27	0					2764.45	0.127807	2828.7	0.0071572	2784.45	0	2848.7	0					2784.45	0	2851.31	0	2784.45	0	2851.31	0					2784.45	0	2839.6	0	2784.45	0	2839.6
							2764.49	0	2840.31	0	2784.49	0	2860.31	0					2764.49	0.11578	2828.74	0.00648367	2784.49	0	2848.74	0					2784.49	0	2851.35	0	2784.49	0	2851.35	0					2784.49	0	2839.64	0	2784.49	0	2839.64
							2764.52	0	2840.34	0	2784.52	0	2860.34	0					2764.52	0.10475	2828.77	0.00586602	2784.52	0	2848.77	0					2784.52	0	2851.38	0	2784.52	0	2851.38	0					2784.52	0	2839.67	0	2784.52	0	2839.67
							2764.55	0	2840.37	0	2784.55	0	2860.37	0					2764.55	0.0946496	2828.8	0.00530038	2784.55	0	2848.8	0					2784.55	0	2851.41	0	2784.55	0	2851.41	0					2784.55	0	2839.7	0	2784.55	0	2839.7
							2764.59	0	2840.41	0	2784.59	0	2860.41	0					2764.59	0.0854125	2828.84	0.0047831	2784.59	0	2848.84	0					2784.59	0	2851.45	0	2784.59	0	2851.45	0					2784.59	0	2839.74	0	2784.59	0	2839.74
							2764.62	0	2840.44	0	2784.62	0	2860.44	0					2764.62	0.0769768	2828.87	0.0043107	2784.62	0	2848.87	0					2784.62	0	2851.48	0	2784.62	0	2851.48	0					2784.62	0	2839.77	0	2784.62	0	2839.77
							2764.65	0	2840.47	0	2784.65	0	2860.47	0					2764.65	0.0692837	2828.9	0.00387989	2784.65	0	2848.9	0					2784.65	0	2851.51	0	2784.65	0	2851.51	0					2784.65	0	2839.8	0	2784.65	0	2839.8
							2764.69	0	2840.51	0	2784.69	0	2860.51	0					2764.69	0.0622778	2828.94	0.00348755	2784.69	0	2848.94	0					2784.69	0	2851.55	0	2784.69	0	2851.55	0					2784.69	0	2839.84	0	2784.69	0	2839.84
							2764.72	0	2840.54	0	2784.72	0	2860.54	0					2764.72	0.0559064	2828.97	0.00313076	2784.72	0	2848.97	0					2784.72	0	2851.58	0	2784.72	0	2851.58	0					2784.72	0	2839.87	0	2784.72	0	2839.87
							2764.75	0	2840.57	0	2784.75	0	2860.57	0					2764.75	0.0501207	2829	0.00280676	2784.75	0	2849	0					2784.75	0	2851.61	0	2784.75	0	2851.61	0					2784.75	0	2839.9	0	2784.75	0	2839.9
							2764.79	0	2840.61	0	2784.79	0	2860.61	0					2764.79	0.044874	2829.04	0.00251294	2784.79	0	2849.04	0					2784.79	0	2851.65	0	2784.79	0	2851.65	0					2784.79	0	2839.94	0	2784.79	0	2839.94
							2764.82	0	2840.64	0	2784.82	0	2860.64	0					2764.82	0.0401229	2829.07	0.00224688	2784.82	0	2849.07	0					2784.82	0	2851.68	0	2784.82	0	2851.68	0					2784.82	0	2839.97	0	2784.82	0	2839.97
							2764.85	0	2840.67	0	2784.85	0	2860.67	0					2764.85	0.0358266	2829.1	0.00200629	2784.85	0	2849.1	0					2784.85	0	2851.71	0	2784.85	0	2851.71	0					2784.85	0	2840	0	2784.85	0	2840
							2764.89	0	2840.71	0	2784.89	0	2860.71	0					2764.89	0.0319476	2829.14	0.00178906	2784.89	0	2849.14	0					2784.89	0	2851.75	0	2784.89	0	2851.75	0					2784.89	0	2840.04	0	2784.89	0	2840.04
							2764.92	0	2840.74	0	2784.92	0	2860.74	0					2764.92	0.0284499	2829.17	0.00159319	2784.92	0	2849.17	0					2784.92	0	2851.78	0	2784.92	0	2851.78	0					2784.92	0	2840.07	0	2784.92	0	2840.07
							2764.95	0	2840.77	0	2784.95	0	2860.77	0					2764.95	0.025301	2829.2	0.00141685	2784.95	0	2849.2	0					2784.95	0	2851.81	0	2784.95	0	2851.81	0					2784.95	0	2840.1	0	2784.95	0	2840.1
							2764.99	0	2840.81	0	2784.99	0	2860.81	0					2764.99	0.0224698	2829.24	0.00125831	2784.99	0	2849.24	0					2784.99	0	2851.85	0	2784.99	0	2851.85	0					2784.99	0	2840.14	0	2784.99	0	2840.14
							2765.02	0	2840.84	0	2785.02	0	2860.84	0					2765.02	0.0199283	2829.27	0.00111599	2785.02	0	2849.27	0					2785.02	0	2851.88	0	2785.02	0	2851.88	0					2785.02	0	2840.17	0	2785.02	0	2840.17
							2765.05	0	2840.87	0	2785.05	0	2860.87	0					2765.05	0.0176502	2829.3	0.000988411	2785.05	0	2849.3	0					2785.05	0	2851.91	0	2785.05	0	2851.91	0					2785.05	0	2840.2	0	2785.05	0	2840.2
							2765.09	0	2840.91	0	2785.09	0	2860.91	0					2765.09	0.0156109	2829.34	0.00087421	2785.09	0	2849.34	0					2785.09	0	2851.95	0	2785.09	0	2851.95	0					2785.09	0	2840.24	0	2785.09	0	2840.24
							2765.12	0	2840.94	0	2785.12	0	2860.94	0					2765.12	0.0137883	2829.37	0.000772144	2785.12	0	2849.37	0					2785.12	0	2851.98	0	2785.12	0	2851.98	0					2785.12	0	2840.27	0	2785.12	0	2840.27
							2765.15	0	2840.97	0	2785.15	0	2860.97	0					2765.15	0.0121617	2829.4	0.000681054	2785.15	0	2849.4	0					2785.15	0	2852.01	0	2785.15	0	2852.01	0					2785.15	0	2840.3	0	2785.15	0	2840.3
							2765.19	0	2841.01	0	2785.19	0	2861.01	0					2765.19	0.0107121	2829.44	0.000599878	2785.19	0	2849.44	0					2785.19	0	2852.05	0	2785.19	0	2852.05	0					2785.19	0	2840.34	0	2785.19	0	2840.34
							2765.22	0	2841.04	0	2785.22	0	2861.04	0					2765.22	0.0094222	2829.47	0.000527643	2785.22	0	2849.47	0					2785.22	0	2852.08	0	2785.22	0	2852.08	0					2785.22	0	2840.37	0	2785.22	0	2840.37
							2765.25	0	2841.07	0	2785.25	0	2861.07	0					2765.25	0.00827587	2829.5	0.000463449	2785.25	0	2849.5	0					2785.25	0	2852.11	0	2785.25	0	2852.11	0					2785.25	0	2840.4	0	2785.25	0	2840.4
							2765.29	0	2841.11	0	2785.29	0	2861.11	0					2765.29	0.00725904	2829.54	0.000406506	2785.29	0	2849.54	0					2785.29	0	2852.15	0	2785.29	0	2852.15	0					2785.29	0	2840.44	0	2785.29	0	2840.44
							2765.32	0	2841.14	0	2785.32	0	2861.14	0					2765.32	0.00635817	2829.57	0.000356057	2785.32	0	2849.57	0					2785.32	0	2852.18	0	2785.32	0	2852.18	0					2785.32	0	2840.47	0	2785.32	0	2840.47
							2765.35	0	2841.17	0	2785.35	0	2861.17	0					2765.35	0.00556123	2829.6	0.000311429	2785.35	0	2849.6	0					2785.35	0	2852.21	0	2785.35	0	2852.21	0					2785.35	0	2840.5	0	2785.35	0	2840.5
							2765.39	0	2841.21	0	2785.39	0	2861.21	0					2765.39	0.00485743	2829.64	0.000272016	2785.39	0	2849.64	0					2785.39	0	2852.25	0	2785.39	0	2852.25	0					2785.39	0	2840.54	0	2785.39	0	2840.54
							2765.42	0	2841.24	0	2785.42	0	2861.24	0					2765.42	0.00423659	2829.67	0.000237249	2785.42	0	2849.67	0					2785.42	0	2852.28	0	2785.42	0	2852.28	0					2785.42	0	2840.57	0	2785.42	0	2840.57
							2765.45	0	2841.27	0	2785.45	0	2861.27	0					2765.45	0.00368991	2829.7	0.000206635	2785.45	0	2849.7	0					2785.45	0	2852.31	0	2785.45	0	2852.31	0					2785.45	0	2840.6	0	2785.45	0	2840.6
							2765.49	0	2841.31	0	2785.49	0	2861.31	0					2765.49	0.00320913	2829.74	0.000179712	2785.49	0	2849.74	0					2785.49	0	2852.35	0	2785.49	0	2852.35	0					2785.49	0	2840.64	0	2785.49	0	2840.64
							2765.52	0	2841.34	0	2785.52	0	2861.34	0					2765.52	0.00278718	2829.77	0.000156082	2785.52	0	2849.77	0					2785.52	0	2852.38	0	2785.52	0	2852.38	0					2785.52	0	2840.67	0	2785.52	0	2840.67
							2765.55	0	2841.37	0	2785.55	0	2861.37	0					2765.55	0.00241724	2829.8	0.000135365	2785.55	0	2849.8	0					2785.55	0	2852.41	0	2785.55	0	2852.41	0					2785.55	0	2840.7	0	2785.55	0	2840.7
							2765.59	0	2841.41	0	2785.59	0	2861.41	0					2765.59	0.0020933	2829.84	0.000117225	2785.59	0	2849.84	0					2785.59	0	2852.45	0	2785.59	0	2852.45	0					2785.59	0	2840.74	0	2785.59	0	2840.74
							2765.62	0	2841.44	0	2785.62	0	2861.44	0					2765.62	0.00181026	2829.87	0.000101375	2785.62	0	2849.87	0					2785.62	0	2852.48	0	2785.62	0	2852.48	0					2785.62	0	2840.77	0	2785.62	0	2840.77
							2765.65	0	2841.47	0	2785.65	0	2861.47	0					2765.65	0.00156318	2829.9	8.7538e-05	2785.65	0	2849.9	0					2785.65	0	2852.51	0	2785.65	0	2852.51	0					2785.65	0	2840.8	0	2785.65	0	2840.8
							2765.69	0	2841.51	0	2785.69	0	2861.51	0					2765.69	0.00134794	2829.94	7.54849e-05	2785.69	0	2849.94	0					2785.69	0	2852.55	0	2785.69	0	2852.55	0					2785.69	0	2840.84	0	2785.69	0	2840.84
							2765.72	0	2841.54	0	2785.72	0	2861.54	0					2765.72	0.00116071	2829.97	6.5e-05	2785.72	0	2849.97	0					2785.72	0	2852.58	0	2785.72	0	2852.58	0					2785.72	0	2840.87	0	2785.72	0	2840.87
							2765.75	0	2841.57	0	2785.75	0	2861.57	0					2765.75	0.000998049	2830	5.58908e-05	2785.75	0	2850	0					2785.75	0	2852.61	0	2785.75	0	2852.61	0					2785.75	0	2840.9	0	2785.75	0	2840.9
							2765.79	0	2841.61	0	2785.79	0	2861.61	0					2765.79	0.000856913	2830.04	4.79871e-05	2785.79	0	2850.04	0					2785.79	0	2852.65	0	2785.79	0	2852.65	0					2785.79	0	2840.94	0	2785.79	0	2840.94
							2765.82	0	2841.64	0	2785.82	0	2861.64	0					2765.82	0.000734678	2830.07	4.1142e-05	2785.82	0	2850.07	0					2785.82	0	2852.68	0	2785.82	0	2852.68	0					2785.82	0	2840.97	0	2785.82	0	2840.97
							2765.85	0	2841.67	0	2785.85	0	2861.67	0					2765.85	0.00062888	2830.1	3.52173e-05	2785.85	0	2850.1	0					2785.85	0	2852.71	0	2785.85	0	2852.71	0					2785.85	0	2841	0	2785.85	0	2841
							2765.89	0	2841.71	0	2785.89	0	2861.71	0					2765.89	0.000537579	2830.14	3.01044e-05	2785.89	0	2850.14	0					2785.89	0	2852.75	0	2785.89	0	2852.75	0					2785.89	0	2841.04	0	2785.89	0	2841.04
							2765.92	0	2841.74	0	2785.92	0	2861.74	0					2765.92	0.000458896	2830.17	2.56982e-05	2785.92	0	2850.17	0					2785.92	0	2852.78	0	2785.92	0	2852.78	0					2785.92	0	2841.07	0	2785.92	0	2841.07
							2765.95	0	2841.77	0	2785.95	0	2861.77	0					2765.95	0.000391156	2830.2	2.19047e-05	2785.95	0	2850.2	0					2785.95	0	2852.81	0	2785.95	0	2852.81	0					2785.95	0	2841.1	0	2785.95	0	2841.1
							2765.99	0	2841.81	0	2785.99	0	2861.81	0					2765.99	0.000332916	2830.24	1.86433e-05	2785.99	0	2850.24	0					2785.99	0	2852.85	0	2785.99	0	2852.85	0					2785.99	0	2841.14	0	2785.99	0	2841.14
							2766.02	0	2841.84	0	2786.02	0	2861.84	0					2766.02	0.000282965	2830.27	1.58461e-05	2786.02	0	2850.27	0					2786.02	0	2852.88	0	2786.02	0	2852.88	0					2786.02	0	2841.17	0	2786.02	0	2841.17
							2766.05	0	2841.87	0	2786.05	0	2861.87	0					2766.05	0.00024014	2830.3	1.34478e-05	2786.05	0	2850.3	0					2786.05	0	2852.91	0	2786.05	0	2852.91	0					2786.05	0	2841.2	0	2786.05	0	2841.2
							2766.09	0	2841.91	0	2786.09	0	2861.91	0					2766.09	0.000203514	2830.34	1.13968e-05	2786.09	0	2850.34	0					2786.09	0	2852.95	0	2786.09	0	2852.95	0					2786.09	0	2841.24	0	2786.09	0	2841.24
							2766.12	0	2841.94	0	2786.12	0	2861.94	0					2766.12	0.000172193	2830.37	9.64279e-06	2786.12	0	2850.37	0					2786.12	0	2852.98	0	2786.12	0	2852.98	0					2786.12	0	2841.27	0	2786.12	0	2841.27
							2766.15	0	2841.97	0	2786.15	0	2861.97	0					2766.15	0.000145504	2830.4	8.14824e-06	2786.15	0	2850.4	0					2786.15	0	2853.01	0	2786.15	0	2853.01	0					2786.15	0	2841.3	0	2786.15	0	2841.3
							2766.19	0	2842.01	0	2786.19	0	2862.01	0					2766.19	0.000122772	2830.44	6.87523e-06	2786.19	0	2850.44	0					2786.19	0	2853.05	0	2786.19	0	2853.05	0					2786.19	0	2841.34	0	2786.19	0	2841.34
							2766.22	0	2842.04	0	2786.22	0	2862.04	0					2766.22	0.000103429	2830.47	5.79201e-06	2786.22	0	2850.47	0					2786.22	0	2853.08	0	2786.22	0	2853.08	0					2786.22	0	2841.37	0	2786.22	0	2841.37
							2766.25	0	2842.07	0	2786.25	0	2862.07	0					2766.25	8.70096e-05	2830.5	4.87254e-06	2786.25	0	2850.5	0					2786.25	0	2853.11	0	2786.25	0	2853.11	0					2786.25	0	2841.4	0	2786.25	0	2841.4
							2766.29	0	2842.11	0	2786.29	0	2862.11	0					2766.29	7.29819e-05	2830.54	4.08699e-06	2786.29	0	2850.54	0					2786.29	0	2853.15	0	2786.29	0	2853.15	0					2786.29	0	2841.44	0	2786.29	0	2841.44
							2766.32	0	2842.14	0	2786.32	0	2862.14	0					2766.32	6.11818e-05	2830.57	3.42618e-06	2786.32	0	2850.57	0					2786.32	0	2853.18	0	2786.32	0	2853.18	0					2786.32	0	2841.47	0	2786.32	0	2841.47
							2766.35	0	2842.17	0	2786.35	0	2862.17	0					2766.35	5.12499e-05	2830.6	2.86999e-06	2786.35	0	2850.6	0					2786.35	0	2853.21	0	2786.35	0	2853.21	0					2786.35	0	2841.5	0	2786.35	0	2841.5
							2766.39	0	2842.21	0	2786.39	0	2862.21	0					2766.39	4.28529e-05	2830.64	2.39976e-06	2786.39	0	2850.64	0					2786.39	0	2853.25	0	2786.39	0	2853.25	0					2786.39	0	2841.54	0	2786.39	0	2841.54
							2766.42	0	2842.24	0	2786.42	0	2862.24	0					2766.42	3.57699e-05	2830.67	2.00311e-06	2786.42	0	2850.67	0					2786.42	0	2853.28	0	2786.42	0	2853.28	0					2786.42	0	2841.57	0	2786.42	0	2841.57
							2766.45	0	2842.27	0	2786.45	0	2862.27	0					2766.45	2.97805e-05	2830.7	1.66771e-06	2786.45	0	2850.7	0					2786.45	0	2853.31	0	2786.45	0	2853.31	0					2786.45	0	2841.6	0	2786.45	0	2841.6
							2766.49	0	2842.31	0	2786.49	0	2862.31	0					2766.49	2.47989e-05	2830.74	1.38874e-06	2786.49	0	2850.74	0					2786.49	0	2853.35	0	2786.49	0	2853.35	0					2786.49	0	2841.64	0	2786.49	0	2841.64
							2766.52	0	2842.34	0	2786.52	0	2862.34	0					2766.52	2.06195e-05	2830.77	1.15469e-06	2786.52	0	2850.77	0					2786.52	0	2853.38	0	2786.52	0	2853.38	0					2786.52	0	2841.67	0	2786.52	0	2841.67
							2766.55	0	2842.37	0	2786.55	0	2862.37	0					2766.55	1.7119e-05	2830.8	9.58664e-07	2786.55	0	2850.8	0					2786.55	0	2853.41	0	2786.55	0	2853.41	0					2786.55	0	2841.7	0	2786.55	0	2841.7
							2766.59	0	2842.41	0	2786.59	0	2862.41	0					2766.59	1.41783e-05	2830.84	7.93985e-07	2786.59	0	2850.84	0					2786.59	0	2853.45	0	2786.59	0	2853.45	0					2786.59	0	2841.74	0	2786.59	0	2841.74
							2766.62	0	2842.44	0	2786.62	0	2862.44	0					2766.62	1.1653e-05	2830.87	6.52568e-07	2786.62	0	2850.87	0					2786.62	0	2853.48	0	2786.62	0	2853.48	0					2786.62	0	2841.77	0	2786.62	0	2841.77
							2766.65	0	2842.47	0	2786.65	0	2862.47	0					2766.65	9.6259e-06	2830.9	5.3905e-07	2786.65	0	2850.9	0					2786.65	0	2853.51	0	2786.65	0	2853.51	0					2786.65	0	2841.8	0	2786.65	0	2841.8
							2766.69	0	2842.51	0	2786.69	0	2862.51	0					2766.69	7.9418e-06	2830.94	4.44741e-07	2786.69	0	2850.94	0					2786.69	0	2853.55	0	2786.69	0	2853.55	0					2786.69	0	2841.84	0	2786.69	0	2841.84
							2766.72	0	2842.54	0	2786.72	0	2862.54	0					2766.72	6.4939e-06	2830.97	3.63658e-07	2786.72	0	2850.97	0					2786.72	0	2853.58	0	2786.72	0	2853.58	0					2786.72	0	2841.87	0	2786.72	0	2841.87
							2766.75	0	2842.57	0	2786.75	0	2862.57	0					2766.75	5.3451e-06	2831	2.99326e-07	2786.75	0	2851	0					2786.75	0	2853.61	0	2786.75	0	2853.61	0					2786.75	0	2841.9	0	2786.75	0	2841.9
							2766.79	0	2842.61	0	2786.79	0	2862.61	0					2766.79	4.3944e-06	2831.04	2.46086e-07	2786.79	0	2851.04	0					2786.79	0	2853.65	0	2786.79	0	2853.65	0					2786.79	0	2841.94	0	2786.79	0	2841.94
							2766.82	0	2842.64	0	2786.82	0	2862.64	0					2766.82	3.6073e-06	2831.07	2.02009e-07	2786.82	0	2851.07	0					2786.82	0	2853.68	0	2786.82	0	2853.68	0					2786.82	0	2841.97	0	2786.82	0	2841.97
							2766.85	0	2842.67	0	2786.85	0	2862.67	0					2766.85	2.9567e-06	2831.1	1.65575e-07	2786.85	0	2851.1	0					2786.85	0	2853.71	0	2786.85	0	2853.71	0					2786.85	0	2842	0	2786.85	0	2842
							2766.89	0	2842.71	0	2786.89	0	2862.71	0					2766.89	2.415e-06	2831.14	1.3524e-07	2786.89	0	2851.14	0					2786.89	0	2853.75	0	2786.89	0	2853.75	0					2786.89	0	2842.04	0	2786.89	0	2842.04
							2766.92	0	2842.74	0	2786.92	0	2862.74	0					2766.92	1.9728e-06	2831.17	1.10477e-07	2786.92	0	2851.17	0					2786.92	0	2853.78	0	2786.92	0	2853.78	0					2786.92	0	2842.07	0	2786.92	0	2842.07
							2766.95	0	2842.77	0	2786.95	0	2862.77	0					2766.95	1.599e-06	2831.2	8.9544e-08	2786.95	0	2851.2	0					2786.95	0	2853.81	0	2786.95	0	2853.81	0					2786.95	0	2842.1	0	2786.95	0	2842.1
							2766.99	0	2842.81	0	2786.99	0	2862.81	0					2766.99	1.2918e-06	2831.24	7.23408e-08	2786.99	0	2851.24	0					2786.99	0	2853.85	0	2786.99	0	2853.85	0					2786.99	0	2842.14	0	2786.99	0	2842.14
							2767.02	0	2842.84	0	2787.02	0	2862.84	0					2767.02	1.037e-06	2831.27	5.8072e-08	2787.02	0	2851.27	0					2787.02	0	2853.88	0	2787.02	0	2853.88	0					2787.02	0	2842.17	0	2787.02	0	2842.17
							2767.05	0	2842.87	0	2787.05	0	2862.87	0					2767.05	8.337e-07	2831.3	4.66872e-08	2787.05	0	2851.3	0					2787.05	0	2853.91	0	2787.05	0	2853.91	0					2787.05	0	2842.2	0	2787.05	0	2842.2
							2767.09	0	2842.91	0	2787.09	0	2862.91	0					2767.09	6.766e-07	2831.34	3.78896e-08	2787.09	0	2851.34	0					2787.09	0	2853.95	0	2787.09	0	2853.95	0					2787.09	0	2842.24	0	2787.09	0	2842.24
							2767.12	0	2842.94	0	2787.12	0	2862.94	0					2767.12	5.457e-07	2831.37	3.05592e-08	2787.12	0	2851.37	0					2787.12	0	2853.98	0	2787.12	0	2853.98	0					2787.12	0	2842.27	0	2787.12	0	2842.27
							2767.15	0	2842.97	0	2787.15	0	2862.97	0					2767.15	4.252e-07	2831.4	2.38112e-08	2787.15	0	2851.4	0					2787.15	0	2854.01	0	2787.15	0	2854.01	0					2787.15	0	2842.3	0	2787.15	0	2842.3
							2767.19	0	2843.01	0	2787.19	0	2863.01	0					2767.19	3.413e-07	2831.44	1.91128e-08	2787.19	0	2851.44	0					2787.19	0	2854.05	0	2787.19	0	2854.05	0					2787.19	0	2842.34	0	2787.19	0	2842.34
							2767.22	0	2843.04	0	2787.22	0	2863.04	0					2767.22	2.718e-07	2831.47	1.52208e-08	2787.22	0	2851.47	0					2787.22	0	2854.08	0	2787.22	0	2854.08	0					2787.22	0	2842.37	0	2787.22	0	2842.37
							2767.25	0	2843.07	0	2787.25	0	2863.07	0					2767.25	2.19e-07	2831.5	1.2264e-08	2787.25	0	2851.5	0					2787.25	0	2854.11	0	2787.25	0	2854.11	0					2787.25	0	2842.4	0	2787.25	0	2842.4
							2767.29	0	2843.11	0	2787.29	0	2863.11	0					2767.29	1.31e-07	2831.54	7.336e-09	2787.29	0	2851.54	0					2787.29	0	2854.15	0	2787.29	0	2854.15	0					2787.29	0	2842.44	0	2787.29	0	2842.44
							2767.32	0	2843.14	0	2787.32	0	2863.14	0					2767.32	7.98e-08	2831.57	4.4688e-09	2787.32	0	2851.57	0					2787.32	0	2854.18	0	2787.32	0	2854.18	0					2787.32	0	2842.47	0	2787.32	0	2842.47
							2767.35	0	2843.17	0	2787.35	0	2863.17	0					2767.35	6.19e-08	2831.6	3.4664e-09	2787.35	0	2851.6	0					2787.35	0	2854.21	0	2787.35	0	2854.21	0					2787.35	0	2842.5	0	2787.35	0	2842.5
							2767.39	0	2843.21	0	2787.39	0	2863.21	0					2767.39	4.97e-08	2831.64	2.7832e-09	2787.39	0	2851.64	0					2787.39	0	2854.25	0	2787.39	0	2854.25	0					2787.39	0	2842.54	0	2787.39	0	2842.54
							2767.42	0	2843.24	0	2787.42	0	2863.24	0					2767.42	3.99e-08	2831.67	2.2344e-09	2787.42	0	2851.67	0					2787.42	0	2854.28	0	2787.42	0	2854.28	0					2787.42	0	2842.57	0	2787.42	0	2842.57
							2767.45	0	2843.27	0	2787.45	0	2863.27	0					2767.45	9.7e-09	2831.7	5.432e-10	2787.45	0	2851.7	0					2787.45	0	2854.31	0	2787.45	0	2854.31	0					2787.45	0	2842.6	0	2787.45	0	2842.6
							2767.49	0	2843.31	0	2787.49	0	2863.31	0					2767.49	0	2831.74	0	2787.49	0	2851.74	0					2787.49	0	2854.35	0	2787.49	0	2854.35	0					2787.49	0	2842.64	0	2787.49	0	2842.64
							2767.52	0	2843.34	0	2787.52	0	2863.34	0					2767.52	0	2831.77	0	2787.52	0	2851.77	0					2787.52	0	2854.38	0	2787.52	0	2854.38	0					2787.52	0	2842.67	0	2787.52	0	2842.67
							2767.55	0	2843.37	0	2787.55	0	2863.37	0					2767.55	0	2831.8	0	2787.55	0	2851.8	0					2787.55	0	2854.41	0	2787.55	0	2854.41	0					2787.55	0	2842.7	0	2787.55	0	2842.7
							2767.59	0	2843.41	0	2787.59	0	2863.41	0					2767.59	0	2831.84	0	2787.59	0	2851.84	0					2787.59	0	2854.45	0	2787.59	0	2854.45	0					2787.59	0	2842.74	0	2787.59	0	2842.74
							2767.62	0	2843.44	0	2787.62	0	2863.44	0					2767.62	0	2831.87	0	2787.62	0	2851.87	0					2787.62	0	2854.48	0	2787.62	0	2854.48	0					2787.62	0	2842.77	0	2787.62	0	2842.77
							2767.65	0	2843.47	0	2787.65	0	2863.47	0					2767.65	0	2831.9	0	2787.65	0	2851.9	0					2787.65	0	2854.51	0	2787.65	0	2854.51	0					2787.65	0	2842.8	0	2787.65	0	2842.8
							2767.69	0	2843.51	0	2787.69	0	2863.51	0					2767.69	0	2831.94	0	2787.69	0	2851.94	0					2787.69	0	2854.55	0	2787.69	0	2854.55	0					2787.69	0	2842.84	0	2787.69	0	2842.84
							2767.72	0	2843.54	0	2787.72	0	2863.54	0					2767.72	0	2831.97	0	2787.72	0	2851.97	0					2787.72	0	2854.58	0	2787.72	0	2854.58	0					2787.72	0	2842.87	0	2787.72	0	2842.87
							2767.75	0	2843.57	0	2787.75	0	2863.57	0					2767.75	0	2832	0	2787.75	0	2852	0					2787.75	0	2854.61	0	2787.75	0	2854.61	0					2787.75	0	2842.9	0	2787.75	0	2842.9
							2767.79	0	2843.61	0	2787.79	0	2863.61	0					2767.79	0	2832.04	0	2787.79	0	2852.04	0					2787.79	0	2854.65	0	2787.79	0	2854.65	0					2787.79	0	2842.94	0	2787.79	0	2842.94
							2767.82	0	2843.64	0	2787.82	0	2863.64	0					2767.82	0	2832.07	0	2787.82	0	2852.07	0					2787.82	0	2854.68	0	2787.82	0	2854.68	0					2787.82	0	2842.97	0	2787.82	0	2842.97
							2767.85	0	2843.67	0	2787.85	0	2863.67	0					2767.85	0	2832.1	0	2787.85	0	2852.1	0					2787.85	0	2854.71	0	2787.85	0	2854.71	0					2787.85	0	2843	0	2787.85	0	2843
							2767.89	0	2843.71	0	2787.89	0	2863.71	0					2767.89	0	2832.14	0	2787.89	0	2852.14	0					2787.89	0	2854.75	0	2787.89	0	2854.75	0					2787.89	0	2843.04	0	2787.89	0	2843.04
							2767.92	0	2843.74	0	2787.92	0	2863.74	0					2767.92	0	2832.17	0	2787.92	0	2852.17	0					2787.92	0	2854.78	0	2787.92	0	2854.78	0					2787.92	0	2843.07	0	2787.92	0	2843.07
							2767.95	0	2843.77	0	2787.95	0	2863.77	0					2767.95	0	2832.2	0	2787.95	0	2852.2	0					2787.95	0	2854.81	0	2787.95	0	2854.81	0					2787.95	0	2843.1	0	2787.95	0	2843.1
							2767.99	0	2843.81	0	2787.99	0	2863.81	0					2767.99	0	2832.24	0	2787.99	0	2852.24	0					2787.99	0	2854.85	0	2787.99	0	2854.85	0					2787.99	0	2843.14	0	2787.99	0	2843.14
							2768.02	0	2843.84	0	2788.02	0	2863.84	0					2768.02	0	2832.27	0	2788.02	0	2852.27	0					2788.02	0	2854.88	0	2788.02	0	2854.88	0					2788.02	0	2843.17	0	2788.02	0	2843.17
							2768.05	0	2843.87	0	2788.05	0	2863.87	0					2768.05	0	2832.3	0	2788.05	0	2852.3	0					2788.05	0	2854.91	0	2788.05	0	2854.91	0					2788.05	0	2843.2	0	2788.05	0	2843.2
							2768.09	0	2843.91	0	2788.09	0	2863.91	0					2768.09	0	2832.34	0	2788.09	0	2852.34	0					2788.09	0	2854.95	0	2788.09	0	2854.95	0					2788.09	0	2843.24	0	2788.09	0	2843.24
							2768.12	0	2843.94	0	2788.12	0	2863.94	0					2768.12	0	2832.37	0	2788.12	0	2852.37	0					2788.12	0	2854.98	0	2788.12	0	2854.98	0					2788.12	0	2843.27	0	2788.12	0	2843.27
							2768.15	0	2843.97	0	2788.15	0	2863.97	0					2768.15	0	2832.4	0	2788.15	0	2852.4	0					2788.15	0	2855.01	0	2788.15	0	2855.01	0					2788.15	0	2843.3	0	2788.15	0	2843.3
							2768.19	0	2844.01	0	2788.19	0	2864.01	0					2768.19	0	2832.44	0	2788.19	0	2852.44	0					2788.19	0	2855.05	0	2788.19	0	2855.05	0					2788.19	0	2843.34	0	2788.19	0	2843.34
							2768.22	0	2844.04	0	2788.22	0	2864.04	0					2768.22	0	2832.47	0	2788.22	0	2852.47	0					2788.22	0	2855.08	0	2788.22	0	2855.08	0					2788.22	0	2843.37	0	2788.22	0	2843.37
							2768.25	0	2844.07	0	2788.25	0	2864.07	0					2768.25	0	2832.5	0	2788.25	0	2852.5	0					2788.25	0	2855.11	0	2788.25	0	2855.11	0					2788.25	0	2843.4	0	2788.25	0	2843.4
							2768.29	0	2844.11	0	2788.29	0	2864.11	0					2768.29	0	2832.54	0	2788.29	0	2852.54	0					2788.29	0	2855.15	0	2788.29	0	2855.15	0					2788.29	0	2843.44	0	2788.29	0	2843.44
							2768.32	0	2844.14	0	2788.32	0	2864.14	0					2768.32	0	2832.57	0	2788.32	0	2852.57	0					2788.32	0	2855.18	0	2788.32	0	2855.18	0					2788.32	0	2843.47	0	2788.32	0	2843.47
							2768.35	0	2844.17	0	2788.35	0	2864.17	0					2768.35	0	2832.6	0	2788.35	0	2852.6	0					2788.35	0	2855.21	0	2788.35	0	2855.21	0					2788.35	0	2843.5	0	2788.35	0	2843.5
							2768.39	0	2844.21	0	2788.39	0	2864.21	0					2768.39	0	2832.64	0	2788.39	0	2852.64	0					2788.39	0	2855.25	0	2788.39	0	2855.25	0					2788.39	0	2843.54	0	2788.39	0	2843.54
							2768.42	0	2844.24	0	2788.42	0	2864.24	0					2768.42	0	2832.67	0	2788.42	0	2852.67	0					2788.42	0	2855.28	0	2788.42	0	2855.28	0					2788.42	0	2843.57	0	2788.42	0	2843.57
							2768.45	0	2844.27	0	2788.45	0	2864.27	0					2768.45	0	2832.7	0	2788.45	0	2852.7	0					2788.45	0	2855.31	0	2788.45	0	2855.31	0					2788.45	0	2843.6	0	2788.45	0	2843.6
							2768.49	0	2844.31	0	2788.49	0	2864.31	0					2768.49	0	2832.74	0	2788.49	0	2852.74	0					2788.49	0	2855.35	0	2788.49	0	2855.35	0					2788.49	0	2843.64	0	2788.49	0	2843.64
							2768.52	0	2844.34	0	2788.52	0	2864.34	0					2768.52	0	2832.77	0	2788.52	0	2852.77	0					2788.52	0	2855.38	0	2788.52	0	2855.38	0					2788.52	0	2843.67	0	2788.52	0	2843.67
							2768.55	0	2844.37	0	2788.55	0	2864.37	0					2768.55	0	2832.8	0	2788.55	0	2852.8	0					2788.55	0	2855.41	0	2788.55	0	2855.41	0					2788.55	0	2843.7	0	2788.55	0	2843.7
							2768.59	0	2844.41	0	2788.59	0	2864.41	0					2768.59	0	2832.84	0	2788.59	0	2852.84	0					2788.59	0	2855.45	0	2788.59	0	2855.45	0					2788.59	0	2843.74	0	2788.59	0	2843.74
							2768.62	0	2844.44	0	2788.62	0	2864.44	0					2768.62	0	2832.87	0	2788.62	0	2852.87	0					2788.62	0	2855.48	0	2788.62	0	2855.48	0					2788.62	0	2843.77	0	2788.62	0	2843.77
							2768.65	0	2844.47	0	2788.65	0	2864.47	0					2768.65	0	2832.9	0	2788.65	0	2852.9	0					2788.65	0	2855.51	0	2788.65	0	2855.51	0					2788.65	0	2843.8	0	2788.65	0	2843.8
							2768.69	0	2844.51	0	2788.69	0	2864.51	0					2768.69	0	2832.94	0	2788.69	0	2852.94	0					2788.69	0	2855.55	0	2788.69	0	2855.55	0					2788.69	0	2843.84	0	2788.69	0	2843.84
							2768.72	0	2844.54	0	2788.72	0	2864.54	0					2768.72	0	2832.97	0	2788.72	0	2852.97	0					2788.72	0	2855.58	0	2788.72	0	2855.58	0					2788.72	0	2843.87	0	2788.72	0	2843.87
							2768.75	0	2844.57	0	2788.75	0	2864.57	0					2768.75	0	2833	0	2788.75	0	2853	0					2788.75	0	2855.61	0	2788.75	0	2855.61	0					2788.75	0	2843.9	0	2788.75	0	2843.9
							2768.79	0	2844.61	0	2788.79	0	2864.61	0					2768.79	0	2833.04	0	2788.79	0	2853.04	0					2788.79	0	2855.65	0	2788.79	0	2855.65	0					2788.79	0	2843.94	0	2788.79	0	2843.94
							2768.82	0	2844.64	0	2788.82	0	2864.64	0					2768.82	0	2833.07	0	2788.82	0	2853.07	0					2788.82	0	2855.68	0	2788.82	0	2855.68	0					2788.82	0	2843.97	0	2788.82	0	2843.97
							2768.85	0	2844.67	0	2788.85	0	2864.67	0					2768.85	0	2833.1	0	2788.85	0	2853.1	0					2788.85	0	2855.71	0	2788.85	0	2855.71	0					2788.85	0	2844	0	2788.85	0	2844
							2768.89	0	2844.71	0	2788.89	0	2864.71	0					2768.89	0	2833.14	0	2788.89	0	2853.14	0					2788.89	0	2855.75	0	2788.89	0	2855.75	0					2788.89	0	2844.04	0	2788.89	0	2844.04
							2768.92	0	2844.74	0	2788.92	0	2864.74	0					2768.92	0	2833.17	0	2788.92	0	2853.17	0					2788.92	0	2855.78	0	2788.92	0	2855.78	0					2788.92	0	2844.07	0	2788.92	0	2844.07
							2768.95	0	2844.77	0	2788.95	0	2864.77	0					2768.95	0	2833.2	0	2788.95	0	2853.2	0					2788.95	0	2855.81	0	2788.95	0	2855.81	0					2788.95	0	2844.1	0	2788.95	0	2844.1
							2768.99	0	2844.81	0	2788.99	0	2864.81	0					2768.99	0	2833.24	0	2788.99	0	2853.24	0					2788.99	0	2855.85	0	2788.99	0	2855.85	0					2788.99	0	2844.14	0	2788.99	0	2844.14
							2769.02	0	2844.84	0	2789.02	0	2864.84	0					2769.02	0	2833.27	0	2789.02	0	2853.27	0					2789.02	0	2855.88	0	2789.02	0	2855.88	0					2789.02	0	2844.17	0	2789.02	0	2844.17
							2769.05	0	2844.87	0	2789.05	0	2864.87	0					2769.05	0	2833.3	0	2789.05	0	2853.3	0					2789.05	0	2855.91	0	2789.05	0	2855.91	0					2789.05	0	2844.2	0	2789.05	0	2844.2
							2769.09	0	2844.91	0	2789.09	0	2864.91	0					2769.09	0	2833.34	0	2789.09	0	2853.34	0					2789.09	0	2855.95	0	2789.09	0	2855.95	0					2789.09	0	2844.24	0	2789.09	0	2844.24
							2769.12	0	2844.94	0	2789.12	0	2864.94	0					2769.12	0	2833.37	0	2789.12	0	2853.37	0					2789.12	0	2855.98	0	2789.12	0	2855.98	0					2789.12	0	2844.27	0	2789.12	0	2844.27
							2769.15	0	2844.97	0	2789.15	0	2864.97	0					2769.15	0	2833.4	0	2789.15	0	2853.4	0					2789.15	0	2856.01	0	2789.15	0	2856.01	0					2789.15	0	2844.3	0	2789.15	0	2844.3
							2769.19	0	2845.01	0	2789.19	0	2865.01	0					2769.19	0	2833.44	0	2789.19	0	2853.44	0					2789.19	0	2856.05	0	2789.19	0	2856.05	0					2789.19	0	2844.34	0	2789.19	0	2844.34
							2769.22	0	2845.04	0	2789.22	0	2865.04	0					2769.22	0	2833.47	0	2789.22	0	2853.47	0					2789.22	0	2856.08	0	2789.22	0	2856.08	0					2789.22	0	2844.37	0	2789.22	0	2844.37
							2769.25	0	2845.07	0	2789.25	0	2865.07	0					2769.25	0	2833.5	0	2789.25	0	2853.5	0					2789.25	0	2856.11	0	2789.25	0	2856.11	0					2789.25	0	2844.4	0	2789.25	0	2844.4
							2769.29	0	2845.11	0	2789.29	0	2865.11	0					2769.29	0	2833.54	0	2789.29	0	2853.54	0					2789.29	0	2856.15	0	2789.29	0	2856.15	0					2789.29	0	2844.44	0	2789.29	0	2844.44
							2769.32	0	2845.14	0	2789.32	0	2865.14	0					2769.32	0	2833.57	0	2789.32	0	2853.57	0					2789.32	0	2856.18	0	2789.32	0	2856.18	0					2789.32	0	2844.47	0	2789.32	0	2844.47
							2769.35	0	2845.17	0	2789.35	0	2865.17	0					2769.35	0	2833.6	0	2789.35	0	2853.6	0					2789.35	0	2856.21	0	2789.35	0	2856.21	0					2789.35	0	2844.5	0	2789.35	0	2844.5
							2769.39	0	2845.21	0	2789.39	0	2865.21	0					2769.39	0	2833.64	0	2789.39	0	2853.64	0					2789.39	0	2856.25	0	2789.39	0	2856.25	0					2789.39	0	2844.54	0	2789.39	0	2844.54
							2769.42	0	2845.24	0	2789.42	0	2865.24	0					2769.42	0	2833.67	0	2789.42	0	2853.67	0					2789.42	0	2856.28	0	2789.42	0	2856.28	0					2789.42	0	2844.57	0	2789.42	0	2844.57
							2769.45	0	2845.27	0	2789.45	0	2865.27	0					2769.45	0	2833.7	0	2789.45	0	2853.7	0					2789.45	0	2856.31	0	2789.45	0	2856.31	0					2789.45	0	2844.6	0	2789.45	0	2844.6
							2769.49	0	2845.31	0	2789.49	0	2865.31	0					2769.49	0	2833.74	0	2789.49	0	2853.74	0					2789.49	0	2856.35	0	2789.49	0	2856.35	0					2789.49	0	2844.64	0	2789.49	0	2844.64
							2769.52	0	2845.34	0	2789.52	0	2865.34	0					2769.52	0	2833.77	0	2789.52	0	2853.77	0					2789.52	0	2856.38	0	2789.52	0	2856.38	0					2789.52	0	2844.67	0	2789.52	0	2844.67
							2769.55	0	2845.37	0	2789.55	0	2865.37	0					2769.55	0	2833.8	0	2789.55	0	2853.8	0					2789.55	0	2856.41	0	2789.55	0	2856.41	0					2789.55	0	2844.7	0	2789.55	0	2844.7
							2769.59	0	2845.41	0	2789.59	0	2865.41	0					2769.59	0	2833.84	0	2789.59	0	2853.84	0					2789.59	0	2856.45	0	2789.59	0	2856.45	0					2789.59	0	2844.74	0	2789.59	0	2844.74
							2769.62	0	2845.44	0	2789.62	0	2865.44	0					2769.62	0	2833.87	0	2789.62	0	2853.87	0					2789.62	0	2856.48	0	2789.62	0	2856.48	0					2789.62	0	2844.77	0	2789.62	0	2844.77
							2769.65	0	2845.47	0	2789.65	0	2865.47	0					2769.65	0	2833.9	0	2789.65	0	2853.9	0					2789.65	0	2856.51	0	2789.65	0	2856.51	0					2789.65	0	2844.8	0	2789.65	0	2844.8
							2769.69	0	2845.51	0	2789.69	0	2865.51	0					2769.69	0	2833.94	0	2789.69	0	2853.94	0					2789.69	0	2856.55	0	2789.69	0	2856.55	0					2789.69	0	2844.84	0	2789.69	0	2844.84
							2769.72	0	2845.54	0	2789.72	0	2865.54	0					2769.72	0	2833.97	0	2789.72	0	2853.97	0					2789.72	0	2856.58	0	2789.72	0	2856.58	0					2789.72	0	2844.87	0	2789.72	0	2844.87
							2769.75	0	2845.57	0	2789.75	0	2865.57	0					2769.75	0	2834	0	2789.75	0	2854	0					2789.75	0	2856.61	0	2789.75	0	2856.61	0					2789.75	0	2844.9	0	2789.75	0	2844.9
							2769.79	0	2845.61	0	2789.79	0	2865.61	0					2769.79	0	2834.04	0	2789.79	0	2854.04	0					2789.79	0	2856.65	0	2789.79	0	2856.65	0					2789.79	0	2844.94	0	2789.79	0	2844.94
							2769.82	0	2845.64	0	2789.82	0	2865.64	0					2769.82	0	2834.07	0	2789.82	0	2854.07	0					2789.82	0	2856.68	0	2789.82	0	2856.68	0					2789.82	0	2844.97	0	2789.82	0	2844.97
							2769.85	0	2845.67	0	2789.85	0	2865.67	0					2769.85	0	2834.1	0	2789.85	0	2854.1	0					2789.85	0	2856.71	0	2789.85	0	2856.71	0					2789.85	0	2845	0	2789.85	0	2845
							2769.89	0	2845.71	0	2789.89	0	2865.71	0					2769.89	0	2834.14	0	2789.89	0	2854.14	0					2789.89	0	2856.75	0	2789.89	0	2856.75	0					2789.89	0	2845.04	0	2789.89	0	2845.04
							2769.92	0	2845.74	0	2789.92	0	2865.74	0					2769.92	0	2834.17	0	2789.92	0	2854.17	0					2789.92	0	2856.78	0	2789.92	0	2856.78	0					2789.92	0	2845.07	0	2789.92	0	2845.07
							2769.95	0	2845.77	0	2789.95	0	2865.77	0					2769.95	0	2834.2	0	2789.95	0	2854.2	0					2789.95	0	2856.81	0	2789.95	0	2856.81	0					2789.95	0	2845.1	0	2789.95	0	2845.1
							2769.99	0	2845.81	0	2789.99	0	2865.81	0					2769.99	0	2834.24	0	2789.99	0	2854.24	0					2789.99	0	2856.85	0	2789.99	0	2856.85	0					2789.99	0	2845.14	0	2789.99	0	2845.14
							2770.02	0	2845.84	0	2790.02	0	2865.84	0					2770.02	0	2834.27	0	2790.02	0	2854.27	0					2790.02	0	2856.88	0	2790.02	0	2856.88	0					2790.02	0	2845.17	0	2790.02	0	2845.17
							2770.05	0	2845.87	0	2790.05	0	2865.87	0					2770.05	0	2834.3	0	2790.05	0	2854.3	0					2790.05	0	2856.91	0	2790.05	0	2856.91	0					2790.05	0	2845.2	0	2790.05	0	2845.2
							2770.09	0	2845.91	0	2790.09	0	2865.91	0					2770.09	0	2834.34	0	2790.09	0	2854.34	0					2790.09	0	2856.95	0	2790.09	0	2856.95	0					2790.09	0	2845.24	0	2790.09	0	2845.24
							2770.12	0	2845.94	0	2790.12	0	2865.94	0					2770.12	0	2834.37	0	2790.12	0	2854.37	0					2790.12	0	2856.98	0	2790.12	0	2856.98	0					2790.12	0	2845.27	0	2790.12	0	2845.27
							2770.15	0	2845.97	0	2790.15	0	2865.97	0					2770.15	0	2834.4	0	2790.15	0	2854.4	0					2790.15	0	2857.01	0	2790.15	0	2857.01	0					2790.15	0	2845.3	0	2790.15	0	2845.3
							2770.19	0	2846.01	0	2790.19	0	2866.01	0					2770.19	0	2834.44	0	2790.19	0	2854.44	0					2790.19	0	2857.05	0	2790.19	0	2857.05	0					2790.19	0	2845.34	0	2790.19	0	2845.34
							2770.22	0	2846.04	0	2790.22	0	2866.04	0					2770.22	0	2834.47	0	2790.22	0	2854.47	0					2790.22	0	2857.08	0	2790.22	0	2857.08	0					2790.22	0	2845.37	0	2790.22	0	2845.37
							2770.25	0	2846.07	0	2790.25	0	2866.07	0					2770.25	0	2834.5	0	2790.25	0	2854.5	0					2790.25	0	2857.11	0	2790.25	0	2857.11	0					2790.25	0	2845.4	0	2790.25	0	2845.4
							2770.29	0	2846.11	0	2790.29	0	2866.11	0					2770.29	0	2834.54	0	2790.29	0	2854.54	0					2790.29	0	2857.15	0	2790.29	0	2857.15	0					2790.29	0	2845.44	0	2790.29	0	2845.44
							2770.32	0	2846.14	0	2790.32	0	2866.14	0					2770.32	0	2834.57	0	2790.32	0	2854.57	0					2790.32	0	2857.18	0	2790.32	0	2857.18	0					2790.32	0	2845.47	0	2790.32	0	2845.47
							2770.35	0	2846.17	0	2790.35	0	2866.17	0					2770.35	0	2834.6	0	2790.35	0	2854.6	0					2790.35	0	2857.21	0	2790.35	0	2857.21	0					2790.35	0	2845.5	0	2790.35	0	2845.5
							2770.39	0	2846.21	0	2790.39	0	2866.21	0					2770.39	0	2834.64	0	2790.39	0	2854.64	0					2790.39	0	2857.25	0	2790.39	0	2857.25	0					2790.39	0	2845.54	0	2790.39	0	2845.54
							2770.42	0	2846.24	0	2790.42	0	2866.24	0					2770.42	0	2834.67	0	2790.42	0	2854.67	0					2790.42	0	2857.28	0	2790.42	0	2857.28	0					2790.42	0	2845.57	0	2790.42	0	2845.57
							2770.45	0	2846.27	0	2790.45	0	2866.27	0					2770.45	0	2834.7	0	2790.45	0	2854.7	0					2790.45	0	2857.31	0	2790.45	0	2857.31	0					2790.45	0	2845.6	0	2790.45	0	2845.6
							2770.49	0	2846.31	0	2790.49	0	2866.31	0					2770.49	0	2834.74	0	2790.49	0	2854.74	0					2790.49	0	2857.35	0	2790.49	0	2857.35	0					2790.49	0	2845.64	0	2790.49	0	2845.64
							2770.52	0	2846.34	0	2790.52	0	2866.34	0					2770.52	0	2834.77	0	2790.52	0	2854.77	0					2790.52	0	2857.38	0	2790.52	0	2857.38	0					2790.52	0	2845.67	0	2790.52	0	2845.67
							2770.55	0	2846.37	0	2790.55	0	2866.37	0					2770.55	0	2834.8	0	2790.55	0	2854.8	0					2790.55	0	2857.41	0	2790.55	0	2857.41	0					2790.55	0	2845.7	0	2790.55	0	2845.7
							2770.59	0	2846.41	0	2790.59	0	2866.41	0					2770.59	0	2834.84	0	2790.59	0	2854.84	0					2790.59	0	2857.45	0	2790.59	0	2857.45	0					2790.59	0	2845.74	0	2790.59	0	2845.74
							2770.62	0	2846.44	0	2790.62	0	2866.44	0					2770.62	0	2834.87	0	2790.62	0	2854.87	0					2790.62	0	2857.48	0	2790.62	0	2857.48	0					2790.62	0	2845.77	0	2790.62	0	2845.77
							2770.65	0	2846.47	0	2790.65	0	2866.47	0					2770.65	0	2834.9	0	2790.65	0	2854.9	0					2790.65	0	2857.51	0	2790.65	0	2857.51	0					2790.65	0	2845.8	0	2790.65	0	2845.8
							2770.69	0	2846.51	0	2790.69	0	2866.51	0					2770.69	0	2834.94	0	2790.69	0	2854.94	0					2790.69	0	2857.55	0	2790.69	0	2857.55	0					2790.69	0	2845.84	0	2790.69	0	2845.84
							2770.72	0	2846.54	0	2790.72	0	2866.54	0					2770.72	0	2834.97	0	2790.72	0	2854.97	0					2790.72	0	2857.58	0	2790.72	0	2857.58	0					2790.72	0	2845.87	0	2790.72	0	2845.87
							2770.75	0	2846.57	0	2790.75	0	2866.57	0					2770.75	0	2835	0	2790.75	0	2855	0					2790.75	0	2857.61	0	2790.75	0	2857.61	0					2790.75	0	2845.9	0	2790.75	0	2845.9
							2770.79	0	2846.61	0	2790.79	0	2866.61	0					2770.79	0	2835.04	0	2790.79	0	2855.04	0					2790.79	0	2857.65	0	2790.79	0	2857.65	0					2790.79	0	2845.94	0	2790.79	0	2845.94
							2770.82	0	2846.64	0	2790.82	0	2866.64	0					2770.82	0	2835.07	0	2790.82	0	2855.07	0					2790.82	0	2857.68	0	2790.82	0	2857.68	0					2790.82	0	2845.97	0	2790.82	0	2845.97
							2770.85	0	2846.67	0	2790.85	0	2866.67	0					2770.85	0	2835.1	0	2790.85	0	2855.1	0					2790.85	0	2857.71	0	2790.85	0	2857.71	0					2790.85	0	2846	0	2790.85	0	2846
							2770.89	0	2846.71	0	2790.89	0	2866.71	0					2770.89	0	2835.14	0	2790.89	0	2855.14	0					2790.89	0	2857.75	0	2790.89	0	2857.75	0					2790.89	0	2846.04	0	2790.89	0	2846.04
							2770.92	0	2846.74	0	2790.92	0	2866.74	0					2770.92	0	2835.17	0	2790.92	0	2855.17	0					2790.92	0	2857.78	0	2790.92	0	2857.78	0					2790.92	0	2846.07	0	2790.92	0	2846.07
							2770.95	0	2846.77	0	2790.95	0	2866.77	0					2770.95	0	2835.2	0	2790.95	0	2855.2	0					2790.95	0	2857.81	0	2790.95	0	2857.81	0					2790.95	0	2846.1	0	2790.95	0	2846.1
							2770.99	0	2846.81	0	2790.99	0	2866.81	0					2770.99	0	2835.24	0	2790.99	0	2855.24	0					2790.99	0	2857.85	0	2790.99	0	2857.85	0					2790.99	0	2846.14	0	2790.99	0	2846.14
							2771.02	0	2846.84	0	2791.02	0	2866.84	0					2771.02	0	2835.27	0	2791.02	0	2855.27	0					2791.02	0	2857.88	0	2791.02	0	2857.88	0					2791.02	0	2846.17	0	2791.02	0	2846.17
							2771.05	0	2846.87	0	2791.05	0	2866.87	0					2771.05	0	2835.3	0	2791.05	0	2855.3	0					2791.05	0	2857.91	0	2791.05	0	2857.91	0					2791.05	0	2846.2	0	2791.05	0	2846.2
							2771.09	0	2846.91	0	2791.09	0	2866.91	0					2771.09	0	2835.34	0	2791.09	0	2855.34	0					2791.09	0	2857.95	0	2791.09	0	2857.95	0					2791.09	0	2846.24	0	2791.09	0	2846.24
							2771.12	0	2846.94	0	2791.12	0	2866.94	0					2771.12	0	2835.37	0	2791.12	0	2855.37	0					2791.12	0	2857.98	0	2791.12	0	2857.98	0					2791.12	0	2846.27	0	2791.12	0	2846.27
							2771.15	0	2846.97	0	2791.15	0	2866.97	0					2771.15	0	2835.4	0	2791.15	0	2855.4	0					2791.15	0	2858.01	0	2791.15	0	2858.01	0					2791.15	0	2846.3	0	2791.15	0	2846.3
							2771.19	0	2847.01	0	2791.19	0	2867.01	0					2771.19	0	2835.44	0	2791.19	0	2855.44	0					2791.19	0	2858.05	0	2791.19	0	2858.05	0					2791.19	0	2846.34	0	2791.19	0	2846.34
							2771.22	0	2847.04	0	2791.22	0	2867.04	0					2771.22	0	2835.47	0	2791.22	0	2855.47	0					2791.22	0	2858.08	0	2791.22	0	2858.08	0					2791.22	0	2846.37	0	2791.22	0	2846.37
							2771.25	0	2847.07	0	2791.25	0	2867.07	0					2771.25	0	2835.5	0	2791.25	0	2855.5	0					2791.25	0	2858.11	0	2791.25	0	2858.11	0					2791.25	0	2846.4	0	2791.25	0	2846.4
							2771.29	0	2847.11	0	2791.29	0	2867.11	0					2771.29	0	2835.54	0	2791.29	0	2855.54	0					2791.29	0	2858.15	0	2791.29	0	2858.15	0					2791.29	0	2846.44	0	2791.29	0	2846.44
							2771.32	0	2847.14	0	2791.32	0	2867.14	0					2771.32	0	2835.57	0	2791.32	0	2855.57	0					2791.32	0	2858.18	0	2791.32	0	2858.18	0					2791.32	0	2846.47	0	2791.32	0	2846.47
							2771.35	0	2847.17	0	2791.35	0	2867.17	0					2771.35	0	2835.6	0	2791.35	0	2855.6	0					2791.35	0	2858.21	0	2791.35	0	2858.21	0					2791.35	0	2846.5	0	2791.35	0	2846.5
							2771.39	0	2847.21	0	2791.39	0	2867.21	0					2771.39	0	2835.64	0	2791.39	0	2855.64	0					2791.39	0	2858.25	0	2791.39	0	2858.25	0					2791.39	0	2846.54	0	2791.39	0	2846.54
							2771.42	0	2847.24	0	2791.42	0	2867.24	0					2771.42	0	2835.67	0	2791.42	0	2855.67	0					2791.42	0	2858.28	0	2791.42	0	2858.28	0					2791.42	0	2846.57	0	2791.42	0	2846.57
							2771.45	0	2847.27	0	2791.45	0	2867.27	0					2771.45	0	2835.7	0	2791.45	0	2855.7	0					2791.45	0	2858.31	0	2791.45	0	2858.31	0					2791.45	0	2846.6	0	2791.45	0	2846.6
							2771.49	0	2847.31	0	2791.49	0	2867.31	0					2771.49	0	2835.74	0	2791.49	0	2855.74	0					2791.49	0	2858.35	0	2791.49	0	2858.35	0					2791.49	0	2846.64	0	2791.49	0	2846.64
							2771.52	0	2847.34	0	2791.52	0	2867.34	0					2771.52	0	2835.77	0	2791.52	0	2855.77	0					2791.52	0	2858.38	0	2791.52	0	2858.38	0					2791.52	0	2846.67	0	2791.52	0	2846.67
							2771.55	0	2847.37	0	2791.55	0	2867.37	0					2771.55	0	2835.8	0	2791.55	0	2855.8	0					2791.55	0	2858.41	0	2791.55	0	2858.41	0					2791.55	0	2846.7	0	2791.55	0	2846.7
							2771.59	0	2847.41	0	2791.59	0	2867.41	0					2771.59	0	2835.84	0	2791.59	0	2855.84	0					2791.59	0	2858.45	0	2791.59	0	2858.45	0					2791.59	0	2846.74	0	2791.59	0	2846.74
							2771.62	0	2847.44	0	2791.62	0	2867.44	0					2771.62	0	2835.87	0	2791.62	0	2855.87	0					2791.62	0	2858.48	0	2791.62	0	2858.48	0					2791.62	0	2846.77	0	2791.62	0	2846.77
							2771.65	0	2847.47	0	2791.65	0	2867.47	0					2771.65	0	2835.9	0	2791.65	0	2855.9	0					2791.65	0	2858.51	0	2791.65	0	2858.51	0					2791.65	0	2846.8	0	2791.65	0	2846.8
							2771.69	0	2847.51	0	2791.69	0	2867.51	0					2771.69	0	2835.94	0	2791.69	0	2855.94	0					2791.69	0	2858.55	0	2791.69	0	2858.55	0					2791.69	0	2846.84	0	2791.69	0	2846.84
							2771.72	0	2847.54	0	2791.72	0	2867.54	0					2771.72	0	2835.97	0	2791.72	0	2855.97	0					2791.72	0	2858.58	0	2791.72	0	2858.58	0					2791.72	0	2846.87	0	2791.72	0	2846.87
							2771.75	0	2847.57	0	2791.75	0	2867.57	0					2771.75	0	2836	0	2791.75	0	2856	0					2791.75	0	2858.61	0	2791.75	0	2858.61	0					2791.75	0	2846.9	0	2791.75	0	2846.9
							2771.79	0	2847.61	0	2791.79	0	2867.61	0					2771.79	0	2836.04	0	2791.79	0	2856.04	0					2791.79	0	2858.65	0	2791.79	0	2858.65	0					2791.79	0	2846.94	0	2791.79	0	2846.94
							2771.82	0	2847.64	0	2791.82	0	2867.64	0					2771.82	0	2836.07	0	2791.82	0	2856.07	0					2791.82	0	2858.68	0	2791.82	0	2858.68	0					2791.82	0	2846.97	0	2791.82	0	2846.97
							2771.85	0	2847.67	0	2791.85	0	2867.67	0					2771.85	0	2836.1	0	2791.85	0	2856.1	0					2791.85	0	2858.71	0	2791.85	0	2858.71	0					2791.85	0	2847	0	2791.85	0	2847
							2771.89	0	2847.71	0	2791.89	0	2867.71	0					2771.89	0	2836.14	0	2791.89	0	2856.14	0					2791.89	0	2858.75	0	2791.89	0	2858.75	0					2791.89	0	2847.04	0	2791.89	0	2847.04
							2771.92	0	2847.74	0	2791.92	0	2867.74	0					2771.92	0	2836.17	0	2791.92	0	2856.17	0					2791.92	0	2858.78	0	2791.92	0	2858.78	0					2791.92	0	2847.07	0	2791.92	0	2847.07
							2771.95	0	2847.77	0	2791.95	0	2867.77	0					2771.95	0	2836.2	0	2791.95	0	2856.2	0					2791.95	0	2858.81	0	2791.95	0	2858.81	0					2791.95	0	2847.1	0	2791.95	0	2847.1
							2771.99	0	2847.81	0	2791.99	0	2867.81	0					2771.99	0	2836.24	0	2791.99	0	2856.24	0					2791.99	0	2858.85	0	2791.99	0	2858.85	0					2791.99	0	2847.14	0	2791.99	0	2847.14
							2772.02	0	2847.84	0	2792.02	0	2867.84	0					2772.02	0	2836.27	0	2792.02	0	2856.27	0					2792.02	0	2858.88	0	2792.02	0	2858.88	0					2792.02	0	2847.17	0	2792.02	0	2847.17
							2772.06	0	2847.88	0	2792.06	0	2867.88	0					2772.06	0	2836.31	0	2792.06	0	2856.31	0					2792.06	0	2858.92	0	2792.06	0	2858.92	0					2792.06	0	2847.21	0	2792.06	0	2847.21
							2772.09	0	2847.91	0	2792.09	0	2867.91	0					2772.09	0	2836.34	0	2792.09	0	2856.34	0					2792.09	0	2858.95	0	2792.09	0	2858.95	0					2792.09	0	2847.24	0	2792.09	0	2847.24
							2772.12	0	2847.94	0	2792.12	0	2867.94	0					2772.12	0	2836.37	0	2792.12	0	2856.37	0					2792.12	0	2858.98	0	2792.12	0	2858.98	0					2792.12	0	2847.27	0	2792.12	0	2847.27
							2772.16	0	2847.98	0	2792.16	0	2867.98	0					2772.16	0	2836.41	0	2792.16	0	2856.41	0					2792.16	0	2859.02	0	2792.16	0	2859.02	0					2792.16	0	2847.31	0	2792.16	0	2847.31
							2772.19	0	2848.01	0	2792.19	0	2868.01	0					2772.19	0	2836.44	0	2792.19	0	2856.44	0					2792.19	0	2859.05	0	2792.19	0	2859.05	0					2792.19	0	2847.34	0	2792.19	0	2847.34
							2772.22	0	2848.04	0	2792.22	0	2868.04	0					2772.22	0	2836.47	0	2792.22	0	2856.47	0					2792.22	0	2859.08	0	2792.22	0	2859.08	0					2792.22	0	2847.37	0	2792.22	0	2847.37
							2772.26	0	2848.08	0	2792.26	0	2868.08	0					2772.26	0	2836.51	0	2792.26	0	2856.51	0					2792.26	0	2859.12	0	2792.26	0	2859.12	0					2792.26	0	2847.41	0	2792.26	0	2847.41
							2772.29	0	2848.11	0	2792.29	0	2868.11	0					2772.29	0	2836.54	0	2792.29	0	2856.54	0					2792.29	0	2859.15	0	2792.29	0	2859.15	0					2792.29	0	2847.44	0	2792.29	0	2847.44
							2772.32	0	2848.14	0	2792.32	0	2868.14	0					2772.32	0	2836.57	0	2792.32	0	2856.57	0					2792.32	0	2859.18	0	2792.32	0	2859.18	0					2792.32	0	2847.47	0	2792.32	0	2847.47
							2772.36	0	2848.18	0	2792.36	0	2868.18	0					2772.36	0	2836.61	0	2792.36	0	2856.61	0					2792.36	0	2859.22	0	2792.36	0	2859.22	0					2792.36	0	2847.51	0	2792.36	0	2847.51
							2772.39	0	2848.21	0	2792.39	0	2868.21	0					2772.39	0	2836.64	0	2792.39	0	2856.64	0					2792.39	0	2859.25	0	2792.39	0	2859.25	0					2792.39	0	2847.54	0	2792.39	0	2847.54
							2772.42	0	2848.24	0	2792.42	0	2868.24	0					2772.42	0	2836.67	0	2792.42	0	2856.67	0					2792.42	0	2859.28	0	2792.42	0	2859.28	0					2792.42	0	2847.57	0	2792.42	0	2847.57
							2772.46	0	2848.28	0	2792.46	0	2868.28	0					2772.46	0	2836.71	0	2792.46	0	2856.71	0					2792.46	0	2859.32	0	2792.46	0	2859.32	0					2792.46	0	2847.61	0	2792.46	0	2847.61
							2772.49	0	2848.31	0	2792.49	0	2868.31	0					2772.49	0	2836.74	0	2792.49	0	2856.74	0					2792.49	0	2859.35	0	2792.49	0	2859.35	0					2792.49	0	2847.64	0	2792.49	0	2847.64
							2772.52	0	2848.34	0	2792.52	0	2868.34	0					2772.52	0	2836.77	0	2792.52	0	2856.77	0					2792.52	0	2859.38	0	2792.52	0	2859.38	0					2792.52	0	2847.67	0	2792.52	0	2847.67
							2772.56	0	2848.38	0	2792.56	0	2868.38	0					2772.56	0	2836.81	0	2792.56	0	2856.81	0					2792.56	0	2859.42	0	2792.56	0	2859.42	0					2792.56	0	2847.71	0	2792.56	0	2847.71
							2772.59	0	2848.41	0	2792.59	0	2868.41	0					2772.59	0	2836.84	0	2792.59	0	2856.84	0					2792.59	0	2859.45	0	2792.59	0	2859.45	0					2792.59	0	2847.74	0	2792.59	0	2847.74
							2772.62	0	2848.44	0	2792.62	0	2868.44	0					2772.62	0	2836.87	0	2792.62	0	2856.87	0					2792.62	0	2859.48	0	2792.62	0	2859.48	0					2792.62	0	2847.77	0	2792.62	0	2847.77
							2772.66	0	2848.48	0	2792.66	0	2868.48	0					2772.66	0	2836.91	0	2792.66	0	2856.91	0					2792.66	0	2859.52	0	2792.66	0	2859.52	0					2792.66	0	2847.81	0	2792.66	0	2847.81
							2772.69	0	2848.51	0	2792.69	0	2868.51	0					2772.69	0	2836.94	0	2792.69	0	2856.94	0					2792.69	0	2859.55	0	2792.69	0	2859.55	0					2792.69	0	2847.84	0	2792.69	0	2847.84
							2772.72	0	2848.54	0	2792.72	0	2868.54	0					2772.72	0	2836.97	0	2792.72	0	2856.97	0					2792.72	0	2859.58	0	2792.72	0	2859.58	0					2792.72	0	2847.87	0	2792.72	0	2847.87
							2772.76	0	2848.58	0	2792.76	0	2868.58	0					2772.76	0	2837.01	0	2792.76	0	2857.01	0					2792.76	0	2859.62	0	2792.76	0	2859.62	0					2792.76	0	2847.91	0	2792.76	0	2847.91
							2772.79	0	2848.61	0	2792.79	0	2868.61	0					2772.79	0	2837.04	0	2792.79	0	2857.04	0					2792.79	0	2859.65	0	2792.79	0	2859.65	0					2792.79	0	2847.94	0	2792.79	0	2847.94
							2772.82	0	2848.64	0	2792.82	0	2868.64	0					2772.82	0	2837.07	0	2792.82	0	2857.07	0					2792.82	0	2859.68	0	2792.82	0	2859.68	0					2792.82	0	2847.97	0	2792.82	0	2847.97
							2772.86	0	2848.68	0	2792.86	0	2868.68	0					2772.86	0	2837.11	0	2792.86	0	2857.11	0					2792.86	0	2859.72	0	2792.86	0	2859.72	0					2792.86	0	2848.01	0	2792.86	0	2848.01
							2772.89	0	2848.71	0	2792.89	0	2868.71	0					2772.89	0	2837.14	0	2792.89	0	2857.14	0					2792.89	0	2859.75	0	2792.89	0	2859.75	0					2792.89	0	2848.04	0	2792.89	0	2848.04
							2772.92	0	2848.74	0	2792.92	0	2868.74	0					2772.92	0	2837.17	0	2792.92	0	2857.17	0					2792.92	0	2859.78	0	2792.92	0	2859.78	0					2792.92	0	2848.07	0	2792.92	0	2848.07
							2772.96	0	2848.78	0	2792.96	0	2868.78	0					2772.96	0	2837.21	0	2792.96	0	2857.21	0					2792.96	0	2859.82	0	2792.96	0	2859.82	0					2792.96	0	2848.11	0	2792.96	0	2848.11
							2772.99	0	2848.81	0	2792.99	0	2868.81	0					2772.99	0	2837.24	0	2792.99	0	2857.24	0					2792.99	0	2859.85	0	2792.99	0	2859.85	0					2792.99	0	2848.14	0	2792.99	0	2848.14
							2773.02	0	2848.84	0	2793.02	0	2868.84	0					2773.02	0	2837.27	0	2793.02	0	2857.27	0					2793.02	0	2859.88	0	2793.02	0	2859.88	0					2793.02	0	2848.17	0	2793.02	0	2848.17
							2773.06	0	2848.88	0	2793.06	0	2868.88	0					2773.06	0	2837.31	0	2793.06	0	2857.31	0					2793.06	0	2859.92	0	2793.06	0	2859.92	0					2793.06	0	2848.21	0	2793.06	0	2848.21
							2773.09	0	2848.91	0	2793.09	0	2868.91	0					2773.09	0	2837.34	0	2793.09	0	2857.34	0					2793.09	0	2859.95	0	2793.09	0	2859.95	0					2793.09	0	2848.24	0	2793.09	0	2848.24
							2773.12	0	2848.94	0	2793.12	0	2868.94	0					2773.12	0	2837.37	0	2793.12	0	2857.37	0					2793.12	0	2859.98	0	2793.12	0	2859.98	0					2793.12	0	2848.27	0	2793.12	0	2848.27
							2773.16	0	2848.98	0	2793.16	0	2868.98	0					2773.16	0	2837.41	0	2793.16	0	2857.41	0					2793.16	0	2860.02	0	2793.16	0	2860.02	0					2793.16	0	2848.31	0	2793.16	0	2848.31
							2773.19	0	2849.01	0	2793.19	0	2869.01	0					2773.19	0	2837.44	0	2793.19	0	2857.44	0					2793.19	0	2860.05	0	2793.19	0	2860.05	0					2793.19	0	2848.34	0	2793.19	0	2848.34
							2773.22	0	2849.04	0	2793.22	0	2869.04	0					2773.22	0	2837.47	0	2793.22	0	2857.47	0					2793.22	0	2860.08	0	2793.22	0	2860.08	0					2793.22	0	2848.37	0	2793.22	0	2848.37
							2773.26	0	2849.08	0	2793.26	0	2869.08	0					2773.26	0	2837.51	0	2793.26	0	2857.51	0					2793.26	0	2860.12	0	2793.26	0	2860.12	0					2793.26	0	2848.41	0	2793.26	0	2848.41
							2773.29	0	2849.11	0	2793.29	0	2869.11	0					2773.29	0	2837.54	0	2793.29	0	2857.54	0					2793.29	0	2860.15	0	2793.29	0	2860.15	0					2793.29	0	2848.44	0	2793.29	0	2848.44
							2773.32	0	2849.14	0	2793.32	0	2869.14	0					2773.32	0	2837.57	0	2793.32	0	2857.57	0					2793.32	0	2860.18	0	2793.32	0	2860.18	0					2793.32	0	2848.47	0	2793.32	0	2848.47
							2773.36	0	2849.18	0	2793.36	0	2869.18	0					2773.36	0	2837.61	0	2793.36	0	2857.61	0					2793.36	0	2860.22	0	2793.36	0	2860.22	0					2793.36	0	2848.51	0	2793.36	0	2848.51
							2773.39	0	2849.21	0	2793.39	0	2869.21	0					2773.39	0	2837.64	0	2793.39	0	2857.64	0					2793.39	0	2860.25	0	2793.39	0	2860.25	0					2793.39	0	2848.54	0	2793.39	0	2848.54
							2773.42	0	2849.24	0	2793.42	0	2869.24	0					2773.42	0	2837.67	0	2793.42	0	2857.67	0					2793.42	0	2860.28	0	2793.42	0	2860.28	0					2793.42	0	2848.57	0	2793.42	0	2848.57
							2773.46	0	2849.28	0	2793.46	0	2869.28	0					2773.46	0	2837.71	0	2793.46	0	2857.71	0					2793.46	0	2860.32	0	2793.46	0	2860.32	0					2793.46	0	2848.61	0	2793.46	0	2848.61
							2773.49	0	2849.31	0	2793.49	0	2869.31	0					2773.49	0	2837.74	0	2793.49	0	2857.74	0					2793.49	0	2860.35	0	2793.49	0	2860.35	0					2793.49	0	2848.64	0	2793.49	0	2848.64
							2773.52	0	2849.34	0	2793.52	0	2869.34	0					2773.52	0	2837.77	0	2793.52	0	2857.77	0					2793.52	0	2860.38	0	2793.52	0	2860.38	0					2793.52	0	2848.67	0	2793.52	0	2848.67
							2773.56	0	2849.38	0	2793.56	0	2869.38	0					2773.56	0	2837.81	0	2793.56	0	2857.81	0					2793.56	0	2860.42	0	2793.56	0	2860.42	0					2793.56	0	2848.71	0	2793.56	0	2848.71
							2773.59	0	2849.41	0	2793.59	0	2869.41	0					2773.59	0	2837.84	0	2793.59	0	2857.84	0					2793.59	0	2860.45	0	2793.59	0	2860.45	0					2793.59	0	2848.74	0	2793.59	0	2848.74
							2773.62	0	2849.44	0	2793.62	0	2869.44	0					2773.62	0	2837.87	0	2793.62	0	2857.87	0					2793.62	0	2860.48	0	2793.62	0	2860.48	0					2793.62	0	2848.77	0	2793.62	0	2848.77
							2773.66	0	2849.48	0	2793.66	0	2869.48	0					2773.66	0	2837.91	0	2793.66	0	2857.91	0					2793.66	0	2860.52	0	2793.66	0	2860.52	0					2793.66	0	2848.81	0	2793.66	0	2848.81
							2773.69	0	2849.51	0	2793.69	0	2869.51	0					2773.69	0	2837.94	0	2793.69	0	2857.94	0					2793.69	0	2860.55	0	2793.69	0	2860.55	0					2793.69	0	2848.84	0	2793.69	0	2848.84
							2773.72	0	2849.54	0	2793.72	0	2869.54	0					2773.72	0	2837.97	0	2793.72	0	2857.97	0					2793.72	0	2860.58	0	2793.72	0	2860.58	0					2793.72	0	2848.87	0	2793.72	0	2848.87
							2773.76	0	2849.58	0	2793.76	0	2869.58	0					2773.76	0	2838.01	0	2793.76	0	2858.01	0					2793.76	0	2860.62	0	2793.76	0	2860.62	0					2793.76	0	2848.91	0	2793.76	0	2848.91
							2773.79	0	2849.61	0	2793.79	0	2869.61	0					2773.79	0	2838.04	0	2793.79	0	2858.04	0					2793.79	0	2860.65	0	2793.79	0	2860.65	0					2793.79	0	2848.94	0	2793.79	0	2848.94
							2773.82	0	2849.64	0	2793.82	0	2869.64	0					2773.82	0	2838.07	0	2793.82	0	2858.07	0					2793.82	0	2860.68	0	2793.82	0	2860.68	0					2793.82	0	2848.97	0	2793.82	0	2848.97
							2773.86	0	2849.68	0	2793.86	0	2869.68	0					2773.86	0	2838.11	0	2793.86	0	2858.11	0					2793.86	0	2860.72	0	2793.86	0	2860.72	0					2793.86	0	2849.01	0	2793.86	0	2849.01
							2773.89	0	2849.71	0	2793.89	0	2869.71	0					2773.89	0	2838.14	0	2793.89	0	2858.14	0					2793.89	0	2860.75	0	2793.89	0	2860.75	0					2793.89	0	2849.04	0	2793.89	0	2849.04
							2773.92	0	2849.74	0	2793.92	0	2869.74	0					2773.92	0	2838.17	0	2793.92	0	2858.17	0					2793.92	0	2860.78	0	2793.92	0	2860.78	0					2793.92	0	2849.07	0	2793.92	0	2849.07
							2773.96	0	2849.78	0	2793.96	0	2869.78	0					2773.96	0	2838.21	0	2793.96	0	2858.21	0					2793.96	0	2860.82	0	2793.96	0	2860.82	0					2793.96	0	2849.11	0	2793.96	0	2849.11
							2773.99	0	2849.81	0	2793.99	0	2869.81	0					2773.99	0	2838.24	0	2793.99	0	2858.24	0					2793.99	0	2860.85	0	2793.99	0	2860.85	0					2793.99	0	2849.14	0	2793.99	0	2849.14
							2774.02	0	2849.84	0	2794.02	0	2869.84	0					2774.02	0	2838.27	0	2794.02	0	2858.27	0					2794.02	0	2860.88	0	2794.02	0	2860.88	0					2794.02	0	2849.17	0	2794.02	0	2849.17
							2774.06	0	2849.88	0	2794.06	0	2869.88	0					2774.06	0	2838.31	0	2794.06	0	2858.31	0					2794.06	0	2860.92	0	2794.06	0	2860.92	0					2794.06	0	2849.21	0	2794.06	0	2849.21
							2774.09	0	2849.91	0	2794.09	0	2869.91	0					2774.09	0	2838.34	0	2794.09	0	2858.34	0					2794.09	0	2860.95	0	2794.09	0	2860.95	0					2794.09	0	2849.24	0	2794.09	0	2849.24
							2774.12	0	2849.94	0	2794.12	0	2869.94	0					2774.12	0	2838.37	0	2794.12	0	2858.37	0					2794.12	0	2860.98	0	2794.12	0	2860.98	0					2794.12	0	2849.27	0	2794.12	0	2849.27
							2774.16	0	2849.98	0	2794.16	0	2869.98	0					2774.16	0	2838.41	0	2794.16	0	2858.41	0					2794.16	0	2861.02	0	2794.16	0	2861.02	0					2794.16	0	2849.31	0	2794.16	0	2849.31
							2774.19	0	2850.01	0	2794.19	0	2870.01	0					2774.19	0	2838.44	0	2794.19	0	2858.44	0					2794.19	0	2861.05	0	2794.19	0	2861.05	0					2794.19	0	2849.34	0	2794.19	0	2849.34
							2774.22	0	2850.04	0	2794.22	0	2870.04	0					2774.22	0	2838.47	0	2794.22	0	2858.47	0					2794.22	0	2861.08	0	2794.22	0	2861.08	0					2794.22	0	2849.37	0	2794.22	0	2849.37
							2774.26	0	2850.08	0	2794.26	0	2870.08	0					2774.26	0	2838.51	0	2794.26	0	2858.51	0					2794.26	0	2861.12	0	2794.26	0	2861.12	0					2794.26	0	2849.41	0	2794.26	0	2849.41
							2774.29	0	2850.11	0	2794.29	0	2870.11	0					2774.29	0	2838.54	0	2794.29	0	2858.54	0					2794.29	0	2861.15	0	2794.29	0	2861.15	0					2794.29	0	2849.44	0	2794.29	0	2849.44
							2774.32	0	2850.14	0	2794.32	0	2870.14	0					2774.32	0	2838.57	0	2794.32	0	2858.57	0					2794.32	0	2861.18	0	2794.32	0	2861.18	0					2794.32	0	2849.47	0	2794.32	0	2849.47
							2774.36	0	2850.18	0	2794.36	0	2870.18	0					2774.36	0	2838.61	0	2794.36	0	2858.61	0					2794.36	0	2861.22	0	2794.36	0	2861.22	0					2794.36	0	2849.51	0	2794.36	0	2849.51
							2774.39	0	2850.21	0	2794.39	0	2870.21	0					2774.39	0	2838.64	0	2794.39	0	2858.64	0					2794.39	0	2861.25	0	2794.39	0	2861.25	0					2794.39	0	2849.54	0	2794.39	0	2849.54
							2774.42	0	2850.24	0	2794.42	0	2870.24	0					2774.42	0	2838.67	0	2794.42	0	2858.67	0					2794.42	0	2861.28	0	2794.42	0	2861.28	0					2794.42	0	2849.57	0	2794.42	0	2849.57
							2774.46	0	2850.28	0	2794.46	0	2870.28	0					2774.46	0	2838.71	0	2794.46	0	2858.71	0					2794.46	0	2861.32	0	2794.46	0	2861.32	0					2794.46	0	2849.61	0	2794.46	0	2849.61
							2774.49	0	2850.31	0	2794.49	0	2870.31	0					2774.49	0	2838.74	0	2794.49	0	2858.74	0					2794.49	0	2861.35	0	2794.49	0	2861.35	0					2794.49	0	2849.64	0	2794.49	0	2849.64
							2774.52	0	2850.34	0	2794.52	0	2870.34	0					2774.52	0	2838.77	0	2794.52	0	2858.77	0					2794.52	0	2861.38	0	2794.52	0	2861.38	0					2794.52	0	2849.67	0	2794.52	0	2849.67
							2774.56	0	2850.38	0	2794.56	0	2870.38	0					2774.56	0	2838.81	0	2794.56	0	2858.81	0					2794.56	0	2861.42	0	2794.56	0	2861.42	0					2794.56	0	2849.71	0	2794.56	0	2849.71
							2774.59	0	2850.41	0	2794.59	0	2870.41	0					2774.59	0	2838.84	0	2794.59	0	2858.84	0					2794.59	0	2861.45	0	2794.59	0	2861.45	0					2794.59	0	2849.74	0	2794.59	0	2849.74
							2774.62	0	2850.44	0	2794.62	0	2870.44	0					2774.62	0	2838.87	0	2794.62	0	2858.87	0					2794.62	0	2861.48	0	2794.62	0	2861.48	0					2794.62	0	2849.77	0	2794.62	0	2849.77
							2774.66	0	2850.48	0	2794.66	0	2870.48	0					2774.66	0	2838.91	0	2794.66	0	2858.91	0					2794.66	0	2861.52	0	2794.66	0	2861.52	0					2794.66	0	2849.81	0	2794.66	0	2849.81
							2774.69	0	2850.51	0	2794.69	0	2870.51	0					2774.69	0	2838.94	0	2794.69	0	2858.94	0					2794.69	0	2861.55	0	2794.69	0	2861.55	0					2794.69	0	2849.84	0	2794.69	0	2849.84
							2774.72	0	2850.54	0	2794.72	0	2870.54	0					2774.72	0	2838.97	0	2794.72	0	2858.97	0					2794.72	0	2861.58	0	2794.72	0	2861.58	0					2794.72	0	2849.87	0	2794.72	0	2849.87
							2774.76	0	2850.58	0	2794.76	0	2870.58	0					2774.76	0	2839.01	0	2794.76	0	2859.01	0					2794.76	0	2861.62	0	2794.76	0	2861.62	0					2794.76	0	2849.91	0	2794.76	0	2849.91
							2774.79	0	2850.61	0	2794.79	0	2870.61	0					2774.79	0	2839.04	0	2794.79	0	2859.04	0					2794.79	0	2861.65	0	2794.79	0	2861.65	0					2794.79	0	2849.94	0	2794.79	0	2849.94
							2774.82	0	2850.64	0	2794.82	0	2870.64	0					2774.82	0	2839.07	0	2794.82	0	2859.07	0					2794.82	0	2861.68	0	2794.82	0	2861.68	0					2794.82	0	2849.97	0	2794.82	0	2849.97
							2774.86	0	2850.68	0	2794.86	0	2870.68	0					2774.86	0	2839.11	0	2794.86	0	2859.11	0					2794.86	0	2861.72	0	2794.86	0	2861.72	0					2794.86	0	2850.01	0	2794.86	0	2850.01
							2774.89	0	2850.71	0	2794.89	0	2870.71	0					2774.89	0	2839.14	0	2794.89	0	2859.14	0					2794.89	0	2861.75	0	2794.89	0	2861.75	0					2794.89	0	2850.04	0	2794.89	0	2850.04
							2774.92	0	2850.74	0	2794.92	0	2870.74	0					2774.92	0	2839.17	0	2794.92	0	2859.17	0					2794.92	0	2861.78	0	2794.92	0	2861.78	0					2794.92	0	2850.07	0	2794.92	0	2850.07
							2774.96	0	2850.78	0	2794.96	0	2870.78	0					2774.96	0	2839.21	0	2794.96	0	2859.21	0					2794.96	0	2861.82	0	2794.96	0	2861.82	0					2794.96	0	2850.11	0	2794.96	0	2850.11
							2774.99	0	2850.81	0	2794.99	0	2870.81	0					2774.99	0	2839.24	0	2794.99	0	2859.24	0					2794.99	0	2861.85	0	2794.99	0	2861.85	0					2794.99	0	2850.14	0	2794.99	0	2850.14
							2775.02	0	2850.84	0	2795.02	0	2870.84	0					2775.02	0	2839.27	0	2795.02	0	2859.27	0					2795.02	0	2861.88	0	2795.02	0	2861.88	0					2795.02	0	2850.17	0	2795.02	0	2850.17
							2775.06	0	2850.88	0	2795.06	0	2870.88	0					2775.06	0	2839.31	0	2795.06	0	2859.31	0					2795.06	0	2861.92	0	2795.06	0	2861.92	0					2795.06	0	2850.21	0	2795.06	0	2850.21
							2775.09	0	2850.91	0	2795.09	0	2870.91	0					2775.09	0	2839.34	0	2795.09	0	2859.34	0					2795.09	0	2861.95	0	2795.09	0	2861.95	0					2795.09	0	2850.24	0	2795.09	0	2850.24
							2775.12	0	2850.94	0	2795.12	0	2870.94	0					2775.12	0	2839.37	0	2795.12	0	2859.37	0					2795.12	0	2861.98	0	2795.12	0	2861.98	0					2795.12	0	2850.27	0	2795.12	0	2850.27
							2775.16	0	2850.98	0	2795.16	0	2870.98	0					2775.16	0	2839.41	0	2795.16	0	2859.41	0					2795.16	0	2862.02	0	2795.16	0	2862.02	0					2795.16	0	2850.31	0	2795.16	0	2850.31
							2775.19	0	2851.01	0	2795.19	0	2871.01	0					2775.19	0	2839.44	0	2795.19	0	2859.44	0					2795.19	0	2862.05	0	2795.19	0	2862.05	0					2795.19	0	2850.34	0	2795.19	0	2850.34
							2775.22	0	2851.04	0	2795.22	0	2871.04	0					2775.22	0	2839.47	0	2795.22	0	2859.47	0					2795.22	0	2862.08	0	2795.22	0	2862.08	0					2795.22	0	2850.37	0	2795.22	0	2850.37
							2775.26	0	2851.08	0	2795.26	0	2871.08	0					2775.26	0	2839.51	0	2795.26	0	2859.51	0					2795.26	0	2862.12	0	2795.26	0	2862.12	0					2795.26	0	2850.41	0	2795.26	0	2850.41
							2775.29	0	2851.11	0	2795.29	0	2871.11	0					2775.29	0	2839.54	0	2795.29	0	2859.54	0					2795.29	0	2862.15	0	2795.29	0	2862.15	0					2795.29	0	2850.44	0	2795.29	0	2850.44
							2775.32	0	2851.14	0	2795.32	0	2871.14	0					2775.32	0	2839.57	0	2795.32	0	2859.57	0					2795.32	0	2862.18	0	2795.32	0	2862.18	0					2795.32	0	2850.47	0	2795.32	0	2850.47
							2775.36	0	2851.18	0	2795.36	0	2871.18	0					2775.36	0	2839.61	0	2795.36	0	2859.61	0					2795.36	0	2862.22	0	2795.36	0	2862.22	0					2795.36	0	2850.51	0	2795.36	0	2850.51
							2775.39	0	2851.21	0	2795.39	0	2871.21	0					2775.39	0	2839.64	0	2795.39	0	2859.64	0					2795.39	0	2862.25	0	2795.39	0	2862.25	0					2795.39	0	2850.54	0	2795.39	0	2850.54
							2775.42	0	2851.24	0	2795.42	0	2871.24	0					2775.42	0	2839.67	0	2795.42	0	2859.67	0					2795.42	0	2862.28	0	2795.42	0	2862.28	0					2795.42	0	2850.57	0	2795.42	0	2850.57
							2775.46	0	2851.28	0	2795.46	0	2871.28	0					2775.46	0	2839.71	0	2795.46	0	2859.71	0					2795.46	0	2862.32	0	2795.46	0	2862.32	0					2795.46	0	2850.61	0	2795.46	0	2850.61
							2775.49	0	2851.31	0	2795.49	0	2871.31	0					2775.49	0	2839.74	0	2795.49	0	2859.74	0					2795.49	0	2862.35	0	2795.49	0	2862.35	0					2795.49	0	2850.64	0	2795.49	0	2850.64
							2775.52	0	2851.34	0	2795.52	0	2871.34	0					2775.52	0	2839.77	0	2795.52	0	2859.77	0					2795.52	0	2862.38	0	2795.52	0	2862.38	0					2795.52	0	2850.67	0	2795.52	0	2850.67
							2775.56	0	2851.38	0	2795.56	0	2871.38	0					2775.56	0	2839.81	0	2795.56	0	2859.81	0					2795.56	0	2862.42	0	2795.56	0	2862.42	0					2795.56	0	2850.71	0	2795.56	0	2850.71
							2775.59	0	2851.41	0	2795.59	0	2871.41	0					2775.59	0	2839.84	0	2795.59	0	2859.84	0					2795.59	0	2862.45	0	2795.59	0	2862.45	0					2795.59	0	2850.74	0	2795.59	0	2850.74
							2775.62	0	2851.44	0	2795.62	0	2871.44	0					2775.62	0	2839.87	0	2795.62	0	2859.87	0					2795.62	0	2862.48	0	2795.62	0	2862.48	0					2795.62	0	2850.77	0	2795.62	0	2850.77
							2775.66	0	2851.48	0	2795.66	0	2871.48	0					2775.66	0	2839.91	0	2795.66	0	2859.91	0					2795.66	0	2862.52	0	2795.66	0	2862.52	0					2795.66	0	2850.81	0	2795.66	0	2850.81
							2775.69	0	2851.51	0	2795.69	0	2871.51	0					2775.69	0	2839.94	0	2795.69	0	2859.94	0					2795.69	0	2862.55	0	2795.69	0	2862.55	0					2795.69	0	2850.84	0	2795.69	0	2850.84
							2775.72	0	2851.54	0	2795.72	0	2871.54	0					2775.72	0	2839.97	0	2795.72	0	2859.97	0					2795.72	0	2862.58	0	2795.72	0	2862.58	0					2795.72	0	2850.87	0	2795.72	0	2850.87
							2775.76	0	2851.58	0	2795.76	0	2871.58	0					2775.76	0	2840.01	0	2795.76	0	2860.01	0					2795.76	0	2862.62	0	2795.76	0	2862.62	0					2795.76	0	2850.91	0	2795.76	0	2850.91
							2775.79	0	2851.61	0	2795.79	0	2871.61	0					2775.79	0	2840.04	0	2795.79	0	2860.04	0					2795.79	0	2862.65	0	2795.79	0	2862.65	0					2795.79	0	2850.94	0	2795.79	0	2850.94
							2775.82	0	2851.64	0	2795.82	0	2871.64	0					2775.82	0	2840.07	0	2795.82	0	2860.07	0					2795.82	0	2862.68	0	2795.82	0	2862.68	0					2795.82	0	2850.97	0	2795.82	0	2850.97
							2775.86	0	2851.68	0	2795.86	0	2871.68	0					2775.86	0	2840.11	0	2795.86	0	2860.11	0					2795.86	0	2862.72	0	2795.86	0	2862.72	0					2795.86	0	2851.01	0	2795.86	0	2851.01
							2775.89	0	2851.71	0	2795.89	0	2871.71	0					2775.89	0	2840.14	0	2795.89	0	2860.14	0					2795.89	0	2862.75	0	2795.89	0	2862.75	0					2795.89	0	2851.04	0	2795.89	0	2851.04
							2775.92	0	2851.74	0	2795.92	0	2871.74	0					2775.92	0	2840.17	0	2795.92	0	2860.17	0					2795.92	0	2862.78	0	2795.92	0	2862.78	0					2795.92	0	2851.07	0	2795.92	0	2851.07
							2775.96	0	2851.78	0	2795.96	0	2871.78	0					2775.96	0	2840.21	0	2795.96	0	2860.21	0					2795.96	0	2862.82	0	2795.96	0	2862.82	0					2795.96	0	2851.11	0	2795.96	0	2851.11
							2775.99	0	2851.81	0	2795.99	0	2871.81	0					2775.99	0	2840.24	0	2795.99	0	2860.24	0					2795.99	0	2862.85	0	2795.99	0	2862.85	0					2795.99	0	2851.14	0	2795.99	0	2851.14
							2776.02	0	2851.84	0	2796.02	0	2871.84	0					2776.02	0	2840.27	0	2796.02	0	2860.27	0					2796.02	0	2862.88	0	2796.02	0	2862.88	0					2796.02	0	2851.17	0	2796.02	0	2851.17
							2776.06	0	2851.88	0	2796.06	0	2871.88	0					2776.06	0	2840.31	0	2796.06	0	2860.31	0					2796.06	0	2862.92	0	2796.06	0	2862.92	0					2796.06	0	2851.21	0	2796.06	0	2851.21
							2776.09	0	2851.91	0	2796.09	0	2871.91	0					2776.09	0	2840.34	0	2796.09	0	2860.34	0					2796.09	0	2862.95	0	2796.09	0	2862.95	0					2796.09	0	2851.24	0	2796.09	0	2851.24
							2776.12	0	2851.94	0	2796.12	0	2871.94	0					2776.12	0	2840.37	0	2796.12	0	2860.37	0					2796.12	0	2862.98	0	2796.12	0	2862.98	0					2796.12	0	2851.27	0	2796.12	0	2851.27
							2776.16	0	2851.98	0	2796.16	0	2871.98	0					2776.16	0	2840.41	0	2796.16	0	2860.41	0					2796.16	0	2863.02	0	2796.16	0	2863.02	0					2796.16	0	2851.31	0	2796.16	0	2851.31
							2776.19	0	2852.01	0	2796.19	0	2872.01	0					2776.19	0	2840.44	0	2796.19	0	2860.44	0					2796.19	0	2863.05	0	2796.19	0	2863.05	0					2796.19	0	2851.34	0	2796.19	0	2851.34
							2776.22	0	2852.04	0	2796.22	0	2872.04	0					2776.22	0	2840.47	0	2796.22	0	2860.47	0					2796.22	0	2863.08	0	2796.22	0	2863.08	0					2796.22	0	2851.37	0	2796.22	0	2851.37
							2776.26	0	2852.08	0	2796.26	0	2872.08	0					2776.26	0	2840.51	0	2796.26	0	2860.51	0					2796.26	0	2863.12	0	2796.26	0	2863.12	0					2796.26	0	2851.41	0	2796.26	0	2851.41
							2776.29	0	2852.11	0	2796.29	0	2872.11	0					2776.29	0	2840.54	0	2796.29	0	2860.54	0					2796.29	0	2863.15	0	2796.29	0	2863.15	0					2796.29	0	2851.44	0	2796.29	0	2851.44
							2776.32	0	2852.14	0	2796.32	0	2872.14	0					2776.32	0	2840.57	0	2796.32	0	2860.57	0					2796.32	0	2863.18	0	2796.32	0	2863.18	0					2796.32	0	2851.47	0	2796.32	0	2851.47
							2776.36	0	2852.18	0	2796.36	0	2872.18	0					2776.36	0	2840.61	0	2796.36	0	2860.61	0					2796.36	0	2863.22	0	2796.36	0	2863.22	0					2796.36	0	2851.51	0	2796.36	0	2851.51
							2776.39	0	2852.21	0	2796.39	0	2872.21	0					2776.39	0	2840.64	0	2796.39	0	2860.64	0					2796.39	0	2863.25	0	2796.39	0	2863.25	0					2796.39	0	2851.54	0	2796.39	0	2851.54
							2776.42	0	2852.24	0	2796.42	0	2872.24	0					2776.42	0	2840.67	0	2796.42	0	2860.67	0					2796.42	0	2863.28	0	2796.42	0	2863.28	0					2796.42	0	2851.57	0	2796.42	0	2851.57
							2776.46	0	2852.28	0	2796.46	0	2872.28	0					2776.46	0	2840.71	0	2796.46	0	2860.71	0					2796.46	0	2863.32	0	2796.46	0	2863.32	0					2796.46	0	2851.61	0	2796.46	0	2851.61
							2776.49	0	2852.31	0	2796.49	0	2872.31	0					2776.49	0	2840.74	0	2796.49	0	2860.74	0					2796.49	0	2863.35	0	2796.49	0	2863.35	0					2796.49	0	2851.64	0	2796.49	0	2851.64
							2776.52	0	2852.34	0	2796.52	0	2872.34	0					2776.52	0	2840.77	0	2796.52	0	2860.77	0					2796.52	0	2863.38	0	2796.52	0	2863.38	0					2796.52	0	2851.67	0	2796.52	0	2851.67
							2776.56	0	2852.38	0	2796.56	0	2872.38	0					2776.56	0	2840.81	0	2796.56	0	2860.81	0					2796.56	0	2863.42	0	2796.56	0	2863.42	0					2796.56	0	2851.71	0	2796.56	0	2851.71
							2776.59	0	2852.41	0	2796.59	0	2872.41	0					2776.59	0	2840.84	0	2796.59	0	2860.84	0					2796.59	0	2863.45	0	2796.59	0	2863.45	0					2796.59	0	2851.74	0	2796.59	0	2851.74
							2776.62	0	2852.44	0	2796.62	0	2872.44	0					2776.62	0	2840.87	0	2796.62	0	2860.87	0					2796.62	0	2863.48	0	2796.62	0	2863.48	0					2796.62	0	2851.77	0	2796.62	0	2851.77
							2776.66	0	2852.48	0	2796.66	0	2872.48	0					2776.66	0	2840.91	0	2796.66	0	2860.91	0					2796.66	0	2863.52	0	2796.66	0	2863.52	0					2796.66	0	2851.81	0	2796.66	0	2851.81
							2776.69	0	2852.51	0	2796.69	0	2872.51	0					2776.69	0	2840.94	0	2796.69	0	2860.94	0					2796.69	0	2863.55	0	2796.69	0	2863.55	0					2796.69	0	2851.84	0	2796.69	0	2851.84
							2776.72	0	2852.54	0	2796.72	0	2872.54	0					2776.72	0	2840.97	0	2796.72	0	2860.97	0					2796.72	0	2863.58	0	2796.72	0	2863.58	0					2796.72	0	2851.87	0	2796.72	0	2851.87
							2776.76	0	2852.58	0	2796.76	0	2872.58	0					2776.76	0	2841.01	0	2796.76	0	2861.01	0					2796.76	0	2863.62	0	2796.76	0	2863.62	0					2796.76	0	2851.91	0	2796.76	0	2851.91
							2776.79	0	2852.61	0	2796.79	0	2872.61	0					2776.79	0	2841.04	0	2796.79	0	2861.04	0					2796.79	0	2863.65	0	2796.79	0	2863.65	0					2796.79	0	2851.94	0	2796.79	0	2851.94
							2776.82	0	2852.64	0	2796.82	0	2872.64	0					2776.82	0	2841.07	0	2796.82	0	2861.07	0					2796.82	0	2863.68	0	2796.82	0	2863.68	0					2796.82	0	2851.97	0	2796.82	0	2851.97
							2776.86	0	2852.68	0	2796.86	0	2872.68	0					2776.86	0	2841.11	0	2796.86	0	2861.11	0					2796.86	0	2863.72	0	2796.86	0	2863.72	0					2796.86	0	2852.01	0	2796.86	0	2852.01
							2776.89	0	2852.71	0	2796.89	0	2872.71	0					2776.89	0	2841.14	0	2796.89	0	2861.14	0					2796.89	0	2863.75	0	2796.89	0	2863.75	0					2796.89	0	2852.04	0	2796.89	0	2852.04
							2776.92	0	2852.74	0	2796.92	0	2872.74	0					2776.92	0	2841.17	0	2796.92	0	2861.17	0					2796.92	0	2863.78	0	2796.92	0	2863.78	0					2796.92	0	2852.07	0	2796.92	0	2852.07
							2776.96	0	2852.78	0	2796.96	0	2872.78	0					2776.96	0	2841.21	0	2796.96	0	2861.21	0					2796.96	0	2863.82	0	2796.96	0	2863.82	0					2796.96	0	2852.11	0	2796.96	0	2852.11
							2776.99	0	2852.81	0	2796.99	0	2872.81	0					2776.99	0	2841.24	0	2796.99	0	2861.24	0					2796.99	0	2863.85	0	2796.99	0	2863.85	0					2796.99	0	2852.14	0	2796.99	0	2852.14
							2777.02	0	2852.84	0	2797.02	0	2872.84	0					2777.02	0	2841.27	0	2797.02	0	2861.27	0					2797.02	0	2863.88	0	2797.02	0	2863.88	0					2797.02	0	2852.17	0	2797.02	0	2852.17
							2777.06	0	2852.88	0	2797.06	0	2872.88	0					2777.06	0	2841.31	0	2797.06	0	2861.31	0					2797.06	0	2863.92	0	2797.06	0	2863.92	0					2797.06	0	2852.21	0	2797.06	0	2852.21
							2777.09	0	2852.91	0	2797.09	0	2872.91	0					2777.09	0	2841.34	0	2797.09	0	2861.34	0					2797.09	0	2863.95	0	2797.09	0	2863.95	0					2797.09	0	2852.24	0	2797.09	0	2852.24
							2777.12	0	2852.94	0	2797.12	0	2872.94	0					2777.12	0	2841.37	0	2797.12	0	2861.37	0					2797.12	0	2863.98	0	2797.12	0	2863.98	0					2797.12	0	2852.27	0	2797.12	0	2852.27
							2777.16	0	2852.98	0	2797.16	0	2872.98	0					2777.16	0	2841.41	0	2797.16	0	2861.41	0					2797.16	0	2864.02	0	2797.16	0	2864.02	0					2797.16	0	2852.31	0	2797.16	0	2852.31
							2777.19	0	2853.01	0	2797.19	0	2873.01	0					2777.19	0	2841.44	0	2797.19	0	2861.44	0					2797.19	0	2864.05	0	2797.19	0	2864.05	0					2797.19	0	2852.34	0	2797.19	0	2852.34
							2777.22	0	2853.04	0	2797.22	0	2873.04	0					2777.22	0	2841.47	0	2797.22	0	2861.47	0					2797.22	0	2864.08	0	2797.22	0	2864.08	0					2797.22	0	2852.37	0	2797.22	0	2852.37
							2777.26	0	2853.08	0	2797.26	0	2873.08	0					2777.26	0	2841.51	0	2797.26	0	2861.51	0					2797.26	0	2864.12	0	2797.26	0	2864.12	0					2797.26	0	2852.41	0	2797.26	0	2852.41
							2777.29	0	2853.11	0	2797.29	0	2873.11	0					2777.29	0	2841.54	0	2797.29	0	2861.54	0					2797.29	0	2864.15	0	2797.29	0	2864.15	0					2797.29	0	2852.44	0	2797.29	0	2852.44
							2777.32	0	2853.14	0	2797.32	0	2873.14	0					2777.32	0	2841.57	0	2797.32	0	2861.57	0					2797.32	0	2864.18	0	2797.32	0	2864.18	0					2797.32	0	2852.47	0	2797.32	0	2852.47
							2777.36	0	2853.18	0	2797.36	0	2873.18	0					2777.36	0	2841.61	0	2797.36	0	2861.61	0					2797.36	0	2864.22	0	2797.36	0	2864.22	0					2797.36	0	2852.51	0	2797.36	0	2852.51
							2777.39	0	2853.21	0	2797.39	0	2873.21	0					2777.39	0	2841.64	0	2797.39	0	2861.64	0					2797.39	0	2864.25	0	2797.39	0	2864.25	0					2797.39	0	2852.54	0	2797.39	0	2852.54
							2777.42	0	2853.24	0	2797.42	0	2873.24	0					2777.42	0	2841.67	0	2797.42	0	2861.67	0					2797.42	0	2864.28	0	2797.42	0	2864.28	0					2797.42	0	2852.57	0	2797.42	0	2852.57
							2777.46	0	2853.28	0	2797.46	0	2873.28	0					2777.46	0	2841.71	0	2797.46	0	2861.71	0					2797.46	0	2864.32	0	2797.46	0	2864.32	0					2797.46	0	2852.61	0	2797.46	0	2852.61
							2777.49	0	2853.31	0	2797.49	0	2873.31	0					2777.49	0	2841.74	0	2797.49	0	2861.74	0					2797.49	0	2864.35	0	2797.49	0	2864.35	0					2797.49	0	2852.64	0	2797.49	0	2852.64
							2777.52	0	2853.34	0	2797.52	0	2873.34	0					2777.52	0	2841.77	0	2797.52	0	2861.77	0					2797.52	0	2864.38	0	2797.52	0	2864.38	0					2797.52	0	2852.67	0	2797.52	0	2852.67
							2777.56	0	2853.38	0	2797.56	0	2873.38	0					2777.56	0	2841.81	0	2797.56	0	2861.81	0					2797.56	0	2864.42	0	2797.56	0	2864.42	0					2797.56	0	2852.71	0	2797.56	0	2852.71
							2777.59	0	2853.41	0	2797.59	0	2873.41	0					2777.59	0	2841.84	0	2797.59	0	2861.84	0					2797.59	0	2864.45	0	2797.59	0	2864.45	0					2797.59	0	2852.74	0	2797.59	0	2852.74
							2777.62	0	2853.44	0	2797.62	0	2873.44	0					2777.62	0	2841.87	0	2797.62	0	2861.87	0					2797.62	0	2864.48	0	2797.62	0	2864.48	0					2797.62	0	2852.77	0	2797.62	0	2852.77
							2777.66	0	2853.48	0	2797.66	0	2873.48	0					2777.66	0	2841.91	0	2797.66	0	2861.91	0					2797.66	0	2864.52	0	2797.66	0	2864.52	0					2797.66	0	2852.81	0	2797.66	0	2852.81
							2777.69	0	2853.51	0	2797.69	0	2873.51	0					2777.69	0	2841.94	0	2797.69	0	2861.94	0					2797.69	0	2864.55	0	2797.69	0	2864.55	0					2797.69	0	2852.84	0	2797.69	0	2852.84
							2777.72	0	2853.54	0	2797.72	0	2873.54	0					2777.72	0	2841.97	0	2797.72	0	2861.97	0					2797.72	0	2864.58	0	2797.72	0	2864.58	0					2797.72	0	2852.87	0	2797.72	0	2852.87
							2777.76	0	2853.58	0	2797.76	0	2873.58	0					2777.76	0	2842.01	0	2797.76	0	2862.01	0					2797.76	0	2864.62	0	2797.76	0	2864.62	0					2797.76	0	2852.91	0	2797.76	0	2852.91
							2777.79	0	2853.61	0	2797.79	0	2873.61	0					2777.79	0	2842.04	0	2797.79	0	2862.04	0					2797.79	0	2864.65	0	2797.79	0	2864.65	0					2797.79	0	2852.94	0	2797.79	0	2852.94
							2777.82	0	2853.64	0	2797.82	0	2873.64	0					2777.82	0	2842.07	0	2797.82	0	2862.07	0					2797.82	0	2864.68	0	2797.82	0	2864.68	0					2797.82	0	2852.97	0	2797.82	0	2852.97
							2777.86	0	2853.68	0	2797.86	0	2873.68	0					2777.86	0	2842.11	0	2797.86	0	2862.11	0					2797.86	0	2864.72	0	2797.86	0	2864.72	0					2797.86	0	2853.01	0	2797.86	0	2853.01
							2777.89	0	2853.71	0	2797.89	0	2873.71	0					2777.89	0	2842.14	0	2797.89	0	2862.14	0					2797.89	0	2864.75	0	2797.89	0	2864.75	0					2797.89	0	2853.04	0	2797.89	0	2853.04
							2777.92	0	2853.74	0	2797.92	0	2873.74	0					2777.92	0	2842.17	0	2797.92	0	2862.17	0					2797.92	0	2864.78	0	2797.92	0	2864.78	0					2797.92	0	2853.07	0	2797.92	0	2853.07
							2777.96	0	2853.78	0	2797.96	0	2873.78	0					2777.96	0	2842.21	0	2797.96	0	2862.21	0					2797.96	0	2864.82	0	2797.96	0	2864.82	0					2797.96	0	2853.11	0	2797.96	0	2853.11
							2777.99	0	2853.81	0	2797.99	0	2873.81	0					2777.99	0	2842.24	0	2797.99	0	2862.24	0					2797.99	0	2864.85	0	2797.99	0	2864.85	0					2797.99	0	2853.14	0	2797.99	0	2853.14
							2778.02	0	2853.84	0	2798.02	0	2873.84	0					2778.02	0	2842.27	0	2798.02	0	2862.27	0					2798.02	0	2864.88	0	2798.02	0	2864.88	0					2798.02	0	2853.17	0	2798.02	0	2853.17
							2778.06	0	2853.88	0	2798.06	0	2873.88	0					2778.06	0	2842.31	0	2798.06	0	2862.31	0					2798.06	0	2864.92	0	2798.06	0	2864.92	0					2798.06	0	2853.21	0	2798.06	0	2853.21
							2778.09	0	2853.91	0	2798.09	0	2873.91	0					2778.09	0	2842.34	0	2798.09	0	2862.34	0					2798.09	0	2864.95	0	2798.09	0	2864.95	0					2798.09	0	2853.24	0	2798.09	0	2853.24
							2778.12	0	2853.94	0	2798.12	0	2873.94	0					2778.12	0	2842.37	0	2798.12	0	2862.37	0					2798.12	0	2864.98	0	2798.12	0	2864.98	0					2798.12	0	2853.27	0	2798.12	0	2853.27
							2778.16	0	2853.98	0	2798.16	0	2873.98	0					2778.16	0	2842.41	0	2798.16	0	2862.41	0					2798.16	0	2865.02	0	2798.16	0	2865.02	0					2798.16	0	2853.31	0	2798.16	0	2853.31
							2778.19	0	2854.01	0	2798.19	0	2874.01	0					2778.19	0	2842.44	0	2798.19	0	2862.44	0					2798.19	0	2865.05	0	2798.19	0	2865.05	0					2798.19	0	2853.34	0	2798.19	0	2853.34
							2778.22	0	2854.04	0	2798.22	0	2874.04	0					2778.22	0	2842.47	0	2798.22	0	2862.47	0					2798.22	0	2865.08	0	2798.22	0	2865.08	0					2798.22	0	2853.37	0	2798.22	0	2853.37
							2778.26	0	2854.08	0	2798.26	0	2874.08	0					2778.26	0	2842.51	0	2798.26	0	2862.51	0					2798.26	0	2865.12	0	2798.26	0	2865.12	0					2798.26	0	2853.41	0	2798.26	0	2853.41
							2778.29	0	2854.11	0	2798.29	0	2874.11	0					2778.29	0	2842.54	0	2798.29	0	2862.54	0					2798.29	0	2865.15	0	2798.29	0	2865.15	0					2798.29	0	2853.44	0	2798.29	0	2853.44
							2778.32	0	2854.14	0	2798.32	0	2874.14	0					2778.32	0	2842.57	0	2798.32	0	2862.57	0					2798.32	0	2865.18	0	2798.32	0	2865.18	0					2798.32	0	2853.47	0	2798.32	0	2853.47
							2778.36	0	2854.18	0	2798.36	0	2874.18	0					2778.36	0	2842.61	0	2798.36	0	2862.61	0					2798.36	0	2865.22	0	2798.36	0	2865.22	0					2798.36	0	2853.51	0	2798.36	0	2853.51
							2778.39	0	2854.21	0	2798.39	0	2874.21	0					2778.39	0	2842.64	0	2798.39	0	2862.64	0					2798.39	0	2865.25	0	2798.39	0	2865.25	0					2798.39	0	2853.54	0	2798.39	0	2853.54
							2778.42	0	2854.24	0	2798.42	0	2874.24	0					2778.42	0	2842.67	0	2798.42	0	2862.67	0					2798.42	0	2865.28	0	2798.42	0	2865.28	0					2798.42	0	2853.57	0	2798.42	0	2853.57
							2778.46	0	2854.28	0	2798.46	0	2874.28	0					2778.46	0	2842.71	0	2798.46	0	2862.71	0					2798.46	0	2865.32	0	2798.46	0	2865.32	0					2798.46	0	2853.61	0	2798.46	0	2853.61
							2778.49	0	2854.31	0	2798.49	0	2874.31	0					2778.49	0	2842.74	0	2798.49	0	2862.74	0					2798.49	0	2865.35	0	2798.49	0	2865.35	0					2798.49	0	2853.64	0	2798.49	0	2853.64
							2778.52	0	2854.34	0	2798.52	0	2874.34	0					2778.52	0	2842.77	0	2798.52	0	2862.77	0					2798.52	0	2865.38	0	2798.52	0	2865.38	0					2798.52	0	2853.67	0	2798.52	0	2853.67
							2778.56	0	2854.38	0	2798.56	0	2874.38	0					2778.56	0	2842.81	0	2798.56	0	2862.81	0					2798.56	0	2865.42	0	2798.56	0	2865.42	0					2798.56	0	2853.71	0	2798.56	0	2853.71
							2778.59	0	2854.41	0	2798.59	0	2874.41	0					2778.59	0	2842.84	0	2798.59	0	2862.84	0					2798.59	0	2865.45	0	2798.59	0	2865.45	0					2798.59	0	2853.74	0	2798.59	0	2853.74
							2778.62	0	2854.44	0	2798.62	0	2874.44	0					2778.62	0	2842.87	0	2798.62	0	2862.87	0					2798.62	0	2865.48	0	2798.62	0	2865.48	0					2798.62	0	2853.77	0	2798.62	0	2853.77
							2778.66	0	2854.48	0	2798.66	0	2874.48	0					2778.66	0	2842.91	0	2798.66	0	2862.91	0					2798.66	0	2865.52	0	2798.66	0	2865.52	0					2798.66	0	2853.81	0	2798.66	0	2853.81
							2778.69	0	2854.51	0	2798.69	0	2874.51	0					2778.69	0	2842.94	0	2798.69	0	2862.94	0					2798.69	0	2865.55	0	2798.69	0	2865.55	0					2798.69	0	2853.84	0	2798.69	0	2853.84
							2778.72	0	2854.54	0	2798.72	0	2874.54	0					2778.72	0	2842.97	0	2798.72	0	2862.97	0					2798.72	0	2865.58	0	2798.72	0	2865.58	0					2798.72	0	2853.87	0	2798.72	0	2853.87
							2778.76	0	2854.58	0	2798.76	0	2874.58	0					2778.76	0	2843.01	0	2798.76	0	2863.01	0					2798.76	0	2865.62	0	2798.76	0	2865.62	0					2798.76	0	2853.91	0	2798.76	0	2853.91
							2778.79	0	2854.61	0	2798.79	0	2874.61	0					2778.79	0	2843.04	0	2798.79	0	2863.04	0					2798.79	0	2865.65	0	2798.79	0	2865.65	0					2798.79	0	2853.94	0	2798.79	0	2853.94
							2778.82	0	2854.64	0	2798.82	0	2874.64	0					2778.82	0	2843.07	0	2798.82	0	2863.07	0					2798.82	0	2865.68	0	2798.82	0	2865.68	0					2798.82	0	2853.97	0	2798.82	0	2853.97
							2778.86	0	2854.68	0	2798.86	0	2874.68	0					2778.86	0	2843.11	0	2798.86	0	2863.11	0					2798.86	0	2865.72	0	2798.86	0	2865.72	0					2798.86	0	2854.01	0	2798.86	0	2854.01
							2778.89	0	2854.71	0	2798.89	0	2874.71	0					2778.89	0	2843.14	0	2798.89	0	2863.14	0					2798.89	0	2865.75	0	2798.89	0	2865.75	0					2798.89	0	2854.04	0	2798.89	0	2854.04
							2778.92	0	2854.74	0	2798.92	0	2874.74	0					2778.92	0	2843.17	0	2798.92	0	2863.17	0					2798.92	0	2865.78	0	2798.92	0	2865.78	0					2798.92	0	2854.07	0	2798.92	0	2854.07
							2778.96	0	2854.78	0	2798.96	0	2874.78	0					2778.96	0	2843.21	0	2798.96	0	2863.21	0					2798.96	0	2865.82	0	2798.96	0	2865.82	0					2798.96	0	2854.11	0	2798.96	0	2854.11
							2778.99	0	2854.81	0	2798.99	0	2874.81	0					2778.99	0	2843.24	0	2798.99	0	2863.24	0					2798.99	0	2865.85	0	2798.99	0	2865.85	0					2798.99	0	2854.14	0	2798.99	0	2854.14
							2779.02	0	2854.84	0	2799.02	0	2874.84	0					2779.02	0	2843.27	0	2799.02	0	2863.27	0					2799.02	0	2865.88	0	2799.02	0	2865.88	0					2799.02	0	2854.17	0	2799.02	0	2854.17
							2779.06	0	2854.88	0	2799.06	0	2874.88	0					2779.06	0	2843.31	0	2799.06	0	2863.31	0					2799.06	0	2865.92	0	2799.06	0	2865.92	0					2799.06	0	2854.21	0	2799.06	0	2854.21
							2779.09	0	2854.91	0	2799.09	0	2874.91	0					2779.09	0	2843.34	0	2799.09	0	2863.34	0					2799.09	0	2865.95	0	2799.09	0	2865.95	0					2799.09	0	2854.24	0	2799.09	0	2854.24
							2779.12	0	2854.94	0	2799.12	0	2874.94	0					2779.12	0	2843.37	0	2799.12	0	2863.37	0					2799.12	0	2865.98	0	2799.12	0	2865.98	0					2799.12	0	2854.27	0	2799.12	0	2854.27
							2779.16	0	2854.98	0	2799.16	0	2874.98	0					2779.16	0	2843.41	0	2799.16	0	2863.41	0					2799.16	0	2866.02	0	2799.16	0	2866.02	0					2799.16	0	2854.31	0	2799.16	0	2854.31
							2779.19	0	2855.01	0	2799.19	0	2875.01	0					2779.19	0	2843.44	0	2799.19	0	2863.44	0					2799.19	0	2866.05	0	2799.19	0	2866.05	0					2799.19	0	2854.34	0	2799.19	0	2854.34
							2779.22	0	2855.04	0	2799.22	0	2875.04	0					2779.22	0	2843.47	0	2799.22	0	2863.47	0					2799.22	0	2866.08	0	2799.22	0	2866.08	0					2799.22	0	2854.37	0	2799.22	0	2854.37
							2779.26	0	2855.08	0	2799.26	0	2875.08	0					2779.26	0	2843.51	0	2799.26	0	2863.51	0					2799.26	0	2866.12	0	2799.26	0	2866.12	0					2799.26	0	2854.41	0	2799.26	0	2854.41
							2779.29	0	2855.11	0	2799.29	0	2875.11	0					2779.29	0	2843.54	0	2799.29	0	2863.54	0					2799.29	0	2866.15	0	2799.29	0	2866.15	0					2799.29	0	2854.44	0	2799.29	0	2854.44
							2779.32	0	2855.14	0	2799.32	0	2875.14	0					2779.32	0	2843.57	0	2799.32	0	2863.57	0					2799.32	0	2866.18	0	2799.32	0	2866.18	0					2799.32	0	2854.47	0	2799.32	0	2854.47
							2779.36	0	2855.18	0	2799.36	0	2875.18	0					2779.36	0	2843.61	0	2799.36	0	2863.61	0					2799.36	0	2866.22	0	2799.36	0	2866.22	0					2799.36	0	2854.51	0	2799.36	0	2854.51
							2779.39	0	2855.21	0	2799.39	0	2875.21	0					2779.39	0	2843.64	0	2799.39	0	2863.64	0					2799.39	0	2866.25	0	2799.39	0	2866.25	0					2799.39	0	2854.54	0	2799.39	0	2854.54
							2779.42	0	2855.24	0	2799.42	0	2875.24	0					2779.42	0	2843.67	0	2799.42	0	2863.67	0					2799.42	0	2866.28	0	2799.42	0	2866.28	0					2799.42	0	2854.57	0	2799.42	0	2854.57
							2779.46	0	2855.28	0	2799.46	0	2875.28	0					2779.46	0	2843.71	0	2799.46	0	2863.71	0					2799.46	0	2866.32	0	2799.46	0	2866.32	0					2799.46	0	2854.61	0	2799.46	0	2854.61
							2779.49	0	2855.31	0	2799.49	0	2875.31	0					2779.49	0	2843.74	0	2799.49	0	2863.74	0					2799.49	0	2866.35	0	2799.49	0	2866.35	0					2799.49	0	2854.64	0	2799.49	0	2854.64
							2779.52	0	2855.34	0	2799.52	0	2875.34	0					2779.52	0	2843.77	0	2799.52	0	2863.77	0					2799.52	0	2866.38	0	2799.52	0	2866.38	0					2799.52	0	2854.67	0	2799.52	0	2854.67
							2779.56	0	2855.38	0	2799.56	0	2875.38	0					2779.56	0	2843.81	0	2799.56	0	2863.81	0					2799.56	0	2866.42	0	2799.56	0	2866.42	0					2799.56	0	2854.71	0	2799.56	0	2854.71
							2779.59	0	2855.41	0	2799.59	0	2875.41	0					2779.59	0	2843.84	0	2799.59	0	2863.84	0					2799.59	0	2866.45	0	2799.59	0	2866.45	0					2799.59	0	2854.74	0	2799.59	0	2854.74
							2779.62	0	2855.44	0	2799.62	0	2875.44	0					2779.62	0	2843.87	0	2799.62	0	2863.87	0					2799.62	0	2866.48	0	2799.62	0	2866.48	0					2799.62	0	2854.77	0	2799.62	0	2854.77
							2779.66	0	2855.48	0	2799.66	0	2875.48	0					2779.66	0	2843.91	0	2799.66	0	2863.91	0					2799.66	0	2866.52	0	2799.66	0	2866.52	0					2799.66	0	2854.81	0	2799.66	0	2854.81
							2779.69	0	2855.51	0	2799.69	0	2875.51	0					2779.69	0	2843.94	0	2799.69	0	2863.94	0					2799.69	0	2866.55	0	2799.69	0	2866.55	0					2799.69	0	2854.84	0	2799.69	0	2854.84
							2779.72	0	2855.54	0	2799.72	0	2875.54	0					2779.72	0	2843.97	0	2799.72	0	2863.97	0					2799.72	0	2866.58	0	2799.72	0	2866.58	0					2799.72	0	2854.87	0	2799.72	0	2854.87
							2779.76	0	2855.58	0	2799.76	0	2875.58	0					2779.76	0	2844.01	0	2799.76	0	2864.01	0					2799.76	0	2866.62	0	2799.76	0	2866.62	0					2799.76	0	2854.91	0	2799.76	0	2854.91
							2779.79	0	2855.61	0	2799.79	0	2875.61	0					2779.79	0	2844.04	0	2799.79	0	2864.04	0					2799.79	0	2866.65	0	2799.79	0	2866.65	0					2799.79	0	2854.94	0	2799.79	0	2854.94
							2779.82	0	2855.64	0	2799.82	0	2875.64	0					2779.82	0	2844.07	0	2799.82	0	2864.07	0					2799.82	0	2866.68	0	2799.82	0	2866.68	0					2799.82	0	2854.97	0	2799.82	0	2854.97
							2779.86	0	2855.68	0	2799.86	0	2875.68	0					2779.86	0	2844.11	0	2799.86	0	2864.11	0					2799.86	0	2866.72	0	2799.86	0	2866.72	0					2799.86	0	2855.01	0	2799.86	0	2855.01
							2779.89	0	2855.71	0	2799.89	0	2875.71	0					2779.89	0	2844.14	0	2799.89	0	2864.14	0					2799.89	0	2866.75	0	2799.89	0	2866.75	0					2799.89	0	2855.04	0	2799.89	0	2855.04
							2779.92	0	2855.74	0	2799.92	0	2875.74	0					2779.92	0	2844.17	0	2799.92	0	2864.17	0					2799.92	0	2866.78	0	2799.92	0	2866.78	0					2799.92	0	2855.07	0	2799.92	0	2855.07
							2779.96	0	2855.78	0	2799.96	0	2875.78	0					2779.96	0	2844.21	0	2799.96	0	2864.21	0					2799.96	0	2866.82	0	2799.96	0	2866.82	0					2799.96	0	2855.11	0	2799.96	0	2855.11
							2779.99	0	2855.81	0	2799.99	0	2875.81	0					2779.99	0	2844.24	0	2799.99	0	2864.24	0					2799.99	0	2866.85	0	2799.99	0	2866.85	0					2799.99	0	2855.14	0	2799.99	0	2855.14
							2780.03	0	2855.85	0	2800.03	0	2875.85	0					2780.03	0	2844.28	0	2800.03	0	2864.28	0					2800.03	0	2866.89	0	2800.03	0	2866.89	0					2800.03	0	2855.18	0	2800.03	0	2855.18
							2780.06	0	2855.88	0	2800.06	0	2875.88	0					2780.06	0	2844.31	0	2800.06	0	2864.31	0					2800.06	0	2866.92	0	2800.06	0	2866.92	0					2800.06	0	2855.21	0	2800.06	0	2855.21
							2780.09	0	2855.91	0	2800.09	0	2875.91	0					2780.09	0	2844.34	0	2800.09	0	2864.34	0					2800.09	0	2866.95	0	2800.09	0	2866.95	0					2800.09	0	2855.24	0	2800.09	0	2855.24
							2780.13	0	2855.95	0	2800.13	0	2875.95	0					2780.13	0	2844.38	0	2800.13	0	2864.38	0					2800.13	0	2866.99	0	2800.13	0	2866.99	0					2800.13	0	2855.28	0	2800.13	0	2855.28
							2780.16	0	2855.98	0	2800.16	0	2875.98	0					2780.16	0	2844.41	0	2800.16	0	2864.41	0					2800.16	0	2867.02	0	2800.16	0	2867.02	0					2800.16	0	2855.31	0	2800.16	0	2855.31
							2780.19	0	2856.01	0	2800.19	0	2876.01	0					2780.19	0	2844.44	0	2800.19	0	2864.44	0					2800.19	0	2867.05	0	2800.19	0	2867.05	0					2800.19	0	2855.34	0	2800.19	0	2855.34
							2780.23	0	2856.05	0	2800.23	0	2876.05	0					2780.23	0	2844.48	0	2800.23	0	2864.48	0					2800.23	0	2867.09	0	2800.23	0	2867.09	0					2800.23	0	2855.38	0	2800.23	0	2855.38
							2780.26	0	2856.08	0	2800.26	0	2876.08	0					2780.26	0	2844.51	0	2800.26	0	2864.51	0					2800.26	0	2867.12	0	2800.26	0	2867.12	0					2800.26	0	2855.41	0	2800.26	0	2855.41
							2780.29	0	2856.11	0	2800.29	0	2876.11	0					2780.29	0	2844.54	0	2800.29	0	2864.54	0					2800.29	0	2867.15	0	2800.29	0	2867.15	0					2800.29	0	2855.44	0	2800.29	0	2855.44
							2780.33	0	2856.15	0	2800.33	0	2876.15	0					2780.33	0	2844.58	0	2800.33	0	2864.58	0					2800.33	0	2867.19	0	2800.33	0	2867.19	0					2800.33	0	2855.48	0	2800.33	0	2855.48
							2780.36	0	2856.18	0	2800.36	0	2876.18	0					2780.36	0	2844.61	0	2800.36	0	2864.61	0					2800.36	0	2867.22	0	2800.36	0	2867.22	0					2800.36	0	2855.51	0	2800.36	0	2855.51
							2780.39	0	2856.21	0	2800.39	0	2876.21	0					2780.39	0	2844.64	0	2800.39	0	2864.64	0					2800.39	0	2867.25	0	2800.39	0	2867.25	0					2800.39	0	2855.54	0	2800.39	0	2855.54
							2780.43	0	2856.25	0	2800.43	0	2876.25	0					2780.43	0	2844.68	0	2800.43	0	2864.68	0					2800.43	0	2867.29	0	2800.43	0	2867.29	0					2800.43	0	2855.58	0	2800.43	0	2855.58
							2780.46	0	2856.28	0	2800.46	0	2876.28	0					2780.46	0	2844.71	0	2800.46	0	2864.71	0					2800.46	0	2867.32	0	2800.46	0	2867.32	0					2800.46	0	2855.61	0	2800.46	0	2855.61
							2780.49	0	2856.31	0	2800.49	0	2876.31	0					2780.49	0	2844.74	0	2800.49	0	2864.74	0					2800.49	0	2867.35	0	2800.49	0	2867.35	0					2800.49	0	2855.64	0	2800.49	0	2855.64
							2780.53	0	2856.35	0	2800.53	0	2876.35	0					2780.53	0	2844.78	0	2800.53	0	2864.78	0					2800.53	0	2867.39	0	2800.53	0	2867.39	0					2800.53	0	2855.68	0	2800.53	0	2855.68
							2780.56	0	2856.38	0	2800.56	0	2876.38	0					2780.56	0	2844.81	0	2800.56	0	2864.81	0					2800.56	0	2867.42	0	2800.56	0	2867.42	0					2800.56	0	2855.71	0	2800.56	0	2855.71
							2780.59	0	2856.41	0	2800.59	0	2876.41	0					2780.59	0	2844.84	0	2800.59	0	2864.84	0					2800.59	0	2867.45	0	2800.59	0	2867.45	0					2800.59	0	2855.74	0	2800.59	0	2855.74
							2780.63	0	2856.45	0	2800.63	0	2876.45	0					2780.63	0	2844.88	0	2800.63	0	2864.88	0					2800.63	0	2867.49	0	2800.63	0	2867.49	0					2800.63	0	2855.78	0	2800.63	0	2855.78
							2780.66	0	2856.48	0	2800.66	0	2876.48	0					2780.66	0	2844.91	0	2800.66	0	2864.91	0					2800.66	0	2867.52	0	2800.66	0	2867.52	0					2800.66	0	2855.81	0	2800.66	0	2855.81
							2780.69	0	2856.51	0	2800.69	0	2876.51	0					2780.69	0	2844.94	0	2800.69	0	2864.94	0					2800.69	0	2867.55	0	2800.69	0	2867.55	0					2800.69	0	2855.84	0	2800.69	0	2855.84
							2780.73	0	2856.55	0	2800.73	0	2876.55	0					2780.73	0	2844.98	0	2800.73	0	2864.98	0					2800.73	0	2867.59	0	2800.73	0	2867.59	0					2800.73	0	2855.88	0	2800.73	0	2855.88
							2780.76	0	2856.58	0	2800.76	0	2876.58	0					2780.76	0	2845.01	0	2800.76	0	2865.01	0					2800.76	0	2867.62	0	2800.76	0	2867.62	0					2800.76	0	2855.91	0	2800.76	0	2855.91
							2780.79	0	2856.61	0	2800.79	0	2876.61	0					2780.79	0	2845.04	0	2800.79	0	2865.04	0					2800.79	0	2867.65	0	2800.79	0	2867.65	0					2800.79	0	2855.94	0	2800.79	0	2855.94
							2780.83	0	2856.65	0	2800.83	0	2876.65	0					2780.83	0	2845.08	0	2800.83	0	2865.08	0					2800.83	0	2867.69	0	2800.83	0	2867.69	0					2800.83	0	2855.98	0	2800.83	0	2855.98
							2780.86	0	2856.68	0	2800.86	0	2876.68	0					2780.86	0	2845.11	0	2800.86	0	2865.11	0					2800.86	0	2867.72	0	2800.86	0	2867.72	0					2800.86	0	2856.01	0	2800.86	0	2856.01
							2780.89	0	2856.71	0	2800.89	0	2876.71	0					2780.89	0	2845.14	0	2800.89	0	2865.14	0					2800.89	0	2867.75	0	2800.89	0	2867.75	0					2800.89	0	2856.04	0	2800.89	0	2856.04
							2780.93	0	2856.75	0	2800.93	0	2876.75	0					2780.93	0	2845.18	0	2800.93	0	2865.18	0					2800.93	0	2867.79	0	2800.93	0	2867.79	0					2800.93	0	2856.08	0	2800.93	0	2856.08
							2780.96	0	2856.78	0	2800.96	0	2876.78	0					2780.96	0	2845.21	0	2800.96	0	2865.21	0					2800.96	0	2867.82	0	2800.96	0	2867.82	0					2800.96	0	2856.11	0	2800.96	0	2856.11
							2780.99	0	2856.81	0	2800.99	0	2876.81	0					2780.99	0	2845.24	0	2800.99	0	2865.24	0					2800.99	0	2867.85	0	2800.99	0	2867.85	0					2800.99	0	2856.14	0	2800.99	0	2856.14
							2781.03	0	2856.85	0	2801.03	0	2876.85	0					2781.03	0	2845.28	0	2801.03	0	2865.28	0					2801.03	0	2867.89	0	2801.03	0	2867.89	0					2801.03	0	2856.18	0	2801.03	0	2856.18
							2781.06	0	2856.88	0	2801.06	0	2876.88	0					2781.06	0	2845.31	0	2801.06	0	2865.31	0					2801.06	0	2867.92	0	2801.06	0	2867.92	0					2801.06	0	2856.21	0	2801.06	0	2856.21
							2781.09	0	2856.91	0	2801.09	0	2876.91	0					2781.09	0	2845.34	0	2801.09	0	2865.34	0					2801.09	0	2867.95	0	2801.09	0	2867.95	0					2801.09	0	2856.24	0	2801.09	0	2856.24
							2781.13	0	2856.95	0	2801.13	0	2876.95	0					2781.13	0	2845.38	0	2801.13	0	2865.38	0					2801.13	0	2867.99	0	2801.13	0	2867.99	0					2801.13	0	2856.28	0	2801.13	0	2856.28
							2781.16	0	2856.98	0	2801.16	0	2876.98	0					2781.16	0	2845.41	0	2801.16	0	2865.41	0					2801.16	0	2868.02	0	2801.16	0	2868.02	0					2801.16	0	2856.31	0	2801.16	0	2856.31
							2781.19	0	2857.01	0	2801.19	0	2877.01	0					2781.19	0	2845.44	0	2801.19	0	2865.44	0					2801.19	0	2868.05	0	2801.19	0	2868.05	0					2801.19	0	2856.34	0	2801.19	0	2856.34
							2781.23	0	2857.05	0	2801.23	0	2877.05	0					2781.23	0	2845.48	0	2801.23	0	2865.48	0					2801.23	0	2868.09	0	2801.23	0	2868.09	0					2801.23	0	2856.38	0	2801.23	0	2856.38
							2781.26	0	2857.08	0	2801.26	0	2877.08	0					2781.26	0	2845.51	0	2801.26	0	2865.51	0					2801.26	0	2868.12	0	2801.26	0	2868.12	0					2801.26	0	2856.41	0	2801.26	0	2856.41
							2781.29	0	2857.11	0	2801.29	0	2877.11	0					2781.29	0	2845.54	0	2801.29	0	2865.54	0					2801.29	0	2868.15	0	2801.29	0	2868.15	0					2801.29	0	2856.44	0	2801.29	0	2856.44
							2781.33	0	2857.15	0	2801.33	0	2877.15	0					2781.33	0	2845.58	0	2801.33	0	2865.58	0					2801.33	0	2868.19	0	2801.33	0	2868.19	0					2801.33	0	2856.48	0	2801.33	0	2856.48
							2781.36	0	2857.18	0	2801.36	0	2877.18	0					2781.36	0	2845.61	0	2801.36	0	2865.61	0					2801.36	0	2868.22	0	2801.36	0	2868.22	0					2801.36	0	2856.51	0	2801.36	0	2856.51
							2781.39	0	2857.21	0	2801.39	0	2877.21	0					2781.39	0	2845.64	0	2801.39	0	2865.64	0					2801.39	0	2868.25	0	2801.39	0	2868.25	0					2801.39	0	2856.54	0	2801.39	0	2856.54
							2781.43	0	2857.25	0	2801.43	0	2877.25	0					2781.43	0	2845.68	0	2801.43	0	2865.68	0					2801.43	0	2868.29	0	2801.43	0	2868.29	0					2801.43	0	2856.58	0	2801.43	0	2856.58
							2781.46	0	2857.28	0	2801.46	0	2877.28	0					2781.46	0	2845.71	0	2801.46	0	2865.71	0					2801.46	0	2868.32	0	2801.46	0	2868.32	0					2801.46	0	2856.61	0	2801.46	0	2856.61
							2781.49	0	2857.31	0	2801.49	0	2877.31	0					2781.49	0	2845.74	0	2801.49	0	2865.74	0					2801.49	0	2868.35	0	2801.49	0	2868.35	0					2801.49	0	2856.64	0	2801.49	0	2856.64
							2781.53	0	2857.35	0	2801.53	0	2877.35	0					2781.53	0	2845.78	0	2801.53	0	2865.78	0					2801.53	0	2868.39	0	2801.53	0	2868.39	0					2801.53	0	2856.68	0	2801.53	0	2856.68
							2781.56	0	2857.38	0	2801.56	0	2877.38	0					2781.56	0	2845.81	0	2801.56	0	2865.81	0					2801.56	0	2868.42	0	2801.56	0	2868.42	0					2801.56	0	2856.71	0	2801.56	0	2856.71
							2781.59	0	2857.41	0	2801.59	0	2877.41	0					2781.59	0	2845.84	0	2801.59	0	2865.84	0					2801.59	0	2868.45	0	2801.59	0	2868.45	0					2801.59	0	2856.74	0	2801.59	0	2856.74
							2781.63	0	2857.45	0	2801.63	0	2877.45	0					2781.63	0	2845.88	0	2801.63	0	2865.88	0					2801.63	0	2868.49	0	2801.63	0	2868.49	0					2801.63	0	2856.78	0	2801.63	0	2856.78
							2781.66	0	2857.48	0	2801.66	0	2877.48	0					2781.66	0	2845.91	0	2801.66	0	2865.91	0					2801.66	0	2868.52	0	2801.66	0	2868.52	0					2801.66	0	2856.81	0	2801.66	0	2856.81
							2781.69	0	2857.51	0	2801.69	0	2877.51	0					2781.69	0	2845.94	0	2801.69	0	2865.94	0					2801.69	0	2868.55	0	2801.69	0	2868.55	0					2801.69	0	2856.84	0	2801.69	0	2856.84
							2781.73	0	2857.55	0	2801.73	0	2877.55	0					2781.73	0	2845.98	0	2801.73	0	2865.98	0					2801.73	0	2868.59	0	2801.73	0	2868.59	0					2801.73	0	2856.88	0	2801.73	0	2856.88
							2781.76	0	2857.58	0	2801.76	0	2877.58	0					2781.76	0	2846.01	0	2801.76	0	2866.01	0					2801.76	0	2868.62	0	2801.76	0	2868.62	0					2801.76	0	2856.91	0	2801.76	0	2856.91
							2781.79	0	2857.61	0	2801.79	0	2877.61	0					2781.79	0	2846.04	0	2801.79	0	2866.04	0					2801.79	0	2868.65	0	2801.79	0	2868.65	0					2801.79	0	2856.94	0	2801.79	0	2856.94
[truncated: 546 more rows]
[truncated: 48 more columns]

## Sheet: Fig2-3+SuppFig6_DyeBr+Cl
Data in this tab is used in Figures 2 and 3 and Supplemental Figure 6								BP86	*TD200											M06-L	*TD200											O3LYP												B3LYP
[truncated: 2,414 more rows]
[truncated: 49 more columns]

[truncated: 4 more sheets: Fig2+SuppFig7_DyeF+Cl, Fig5+SuppFig11_iodoaniline+Cl, SuppFig8_pi-anion_comparison, SuppFig4_derivative-analysis]
